# Supplementary material for: Genome-Wide Identification of Different Dormant Medicago sativa L. MicroRNAs in Response to Fall Dormancy
Source: PLoS One. 2014 Dec 4;9(12):e114612. doi: 10.1371/journal.pone.0114612 (PMC4256440; doi:10.1371/journal.pone.0114612)
Supplement: Table S1 — Primer sequences used for qRT-PCR. (XLS) [file pone.0114612.s006.xls]

## Sheet: Sheet1
miRNAs	primers
miR5228	TCTGGTGTACAACTTGATG
miR5205b	CTTATAATTAGGGACGGAGG
miR2674	CACTCGCTTTGGAAGTCATG
miR2655b	CGTTTTGGTCCCTTAACTTT
miR164a	TGGAGAAGCAGGGCACGTGC
miR164d	TGGAGAAGCAGGGCACATGCT
miR156e	TTGACAGAAGATAGAGAGCAC
miR2643a	TTTGGGATCAGAAATTAGAG
miR172a	AGAATCCTGATGATGCTGCAG
miR52671	AGGCATTTGCTAGGATACAC
miR2676a	CATTGTTTGGATAATAATTTG
miR2593e	ACATCATTGATTGAATGAAC
miR5286b	ACAAACTGGAGGCAAGGGAC
miR5286a	CAGGACAAACTGGAGGCAAG
GAPDH	TGGGAAGCACATTACAGCAG
