# Supplementary material for: Genome-Wide Identification of Different Dormant Medicago sativa L. MicroRNAs in Response to Fall Dormancy
Source: PLoS One. 2014 Dec 4;9(12):e114612. doi: 10.1371/journal.pone.0114612 (PMC4256440; doi:10.1371/journal.pone.0114612)
Supplement: Table S2 — Novel miRNAs identified in different types of dormant alfalfa, listed sequences and abundances for novel miRNAs were identified. (XLS) [file pone.0114612.s007.xls]

## Sheet: Sheet1
miRNA	DM1	NM2	DS3	NS4	Sequence(5’-3’)
novel_1	961	168	1800	116	cgggaucggagauuagagaau
novel_10	92	75	98	64	ugcucaugcucuucugacaauu
novel_100	1	3	0	0	aaccgguggaaauggaaaugg
novel_102	328	92	355	103	gcccucuagacuucugucauc
novel_15	55	105	45	53	uuuggcauucuguccaccucc
novel_16	90	112	14	24	cucaugggcaaagagagcaac
novel_17	90	65	0	55	uucgucuucuauaucucuuugg
novel_18	57	40	21	122	uaagccaaugggaaugacaga
novel_19	16	27	77	37	ugcugagguagaaagaugguc
novel_2	521	138	163	48	cuaccgaaugagaaccgucau
novel_3	225	192	674	109	ucggaccaggcuucguucccc
novel_33	10	9	76	44	uuaggacuauuguuuggacaag
novel_35	51	34	23	14	cucccuccggucacauuuauaagc
novel_36	8	13	7	6	ugaggggcuguuugaaagcgg
novel_37	9	36	10	11	acgaaaacugagacucagcuuacc
novel_38	17	30	16	8	uauguguccaucuucgucuggg
novel_39	7	26	6	4	uuucagugggagugacuaacc
novel_4	310	541	205	247	uacgucucugucuuucggguug
novel_40	1	3	1	0	uaucauggucacaaauauaaaugu
novel_42	1	0	12	0	ccaaggcugaucacuuuuuacc
novel_43	0	16	8	1	uguugguggagauagcucauuc
novel_44	14	7	2	2	ucucacauguuucuugucuuuu
novel_45	3	6	8	1	uccgguccuuauuauaagaaa
novel_46	6	9	2	0	ucgacacuccagacucuaacaaa
novel_47	1	17	6	2	ugacuugauugcaaacaauga
novel_48	5	2	2	3	cgaauuggcagugaaauugauc
novel_49	3	9	0	0	uuguugacuuguauucaaaag
novel_5	309	528	160	102	ugaagcugccagcaugaucuga
novel_51	0	2	0	1	uagucuauuuaauccucgaau
novel_52	2	3	1	3	cucuuuaugguagaacaaagg
novel_55	1	2	3	3	acaauugucuuacacuggaug
novel_68	64	58	39	73	uagucacuuuagucccugaauggg
novel_7	111	190	177	415	uaagauugguagcguaguuaug
novel_74	3	4	2	1	uugcaacuguggcaguuuugg
novel_75	3	2	0	5	aaagauccucuccauuuauaacuu
novel_76	12	27	3	9	gcagcagcaucaagauucaca
novel_77	19	7	19	0	uaaaagucacucuccuaugau
novel_78	1	7	3	4	aaggaaaauguuaacuugugcccu
novel_8	174	315	64	72	uuaaucaaggaaaucacaguc
novel_80	2	0	0	1	uuuuugcuuauaaauguga
novel_81	45	37	24	49	uagauuuagaauuggaaaagc
novel_82	4	3	1	0	cgugugaucucuggauaaag
novel_83	1	4	1	1	caaaugauucaucaauaggug
novel_84	65	53	42	24	cacccuccggucacuauuauaagc
novel_85	2	2	4	1	aaaacugucgaauuuuaaaauagg
novel_88	3	5	6	2	cugaguuuggcuaaaucacug
novel_9	231	204	177	129	uucauuucuaaaauaggcauug
novel_90	36	21	9	3	uccggucucaaauauaagaaaag
novel_95	1	0	1	1	uugauagauugagaauaauuu
novel_96	2	5	5	16	ugauuaacggcugagaagauuc
novel_98	3	5	2	2	uuacccguuacccuacccauaccc
