# Supplementary material for: Genome-Wide Identification of Different Dormant Medicago sativa L. MicroRNAs in Response to Fall Dormancy
Source: PLoS One. 2014 Dec 4;9(12):e114612. doi: 10.1371/journal.pone.0114612 (PMC4256440; doi:10.1371/journal.pone.0114612)
Supplement: Table S4 — The intersection of the two predicting tools for potential miRNAs related to fall dormancy at the genome level of Medicago truncatula. (XLS) [file pone.0114612.s009.xls]

## Sheet: Sheet1
miRNA_Acc.	Target_Acc.	Target_start	Target_end	Expectation	miRNA_start	miRNA_end	UPE	miRNA_aligned_fragment	Target_aligned_fragment	Inhibition	Target_Desc.	multiplicity
mtr-miR1507-3p	IMGA|contig_85202_2.1	883	904	2	1	22	20.512	CCUCGUUCCAUACAUCAUCUAG	CUAGAUGAUGUAUGGAAUGAUG	Cleavage	Nbs-lrr resistance protein contig_85202 1611-4709 H PREDN 20111014	1
mtr-miR1507-3p	IMGA|contig_188865_1.1	787	808	2.5	1	22	19.051	CCUCGUUCCAUACAUCAUCUAG	CUAGAUGAUGUGUGGAAUGGGA	Cleavage	Cc-nbs-lrr resistance protein contig_188865 19-1167 E PREDN 20111014	1
mtr-miR1507-3p	IMGA|contig_76456_2.1	793	814	2.5	1	22	14.756	CCUCGUUCCAUACAUCAUCUAG	CUAGAUGAUGUGUGGAAUGAAG	Cleavage	NBS-LRR resistance protein contig_76456 1432-2514 H PREDN 20111014	1
mtr-miR1507-3p	IMGA|AC233100_42.1	409	430	2	1	22	15.597	CCUCGUUCCAUACAUCAUCUAG	UUAGAUGAUGUAUGGAAUGAUG	Cleavage	Disease resistance protein AC233100.9 148978-151110 H EGN_Mt100125 20111014	1
mtr-miR1507-3p	IMGA|Medtr2g014730.1	817	838	2	1	22	13.754	CCUCGUUCCAUACAUCAUCUAG	UUGGAUGAUGUAUGGACCGAGG	Cleavage	NB-LRR type disease resistance protein Rps1-k-2 chr2 4511688-4516455 H EGN_Mt100125 20111014	1
mtr-miR1507-3p	IMGA|Medtr7g091140.1	2959	2980	3	1	22	11.199	CCUCGUUCCAUACAUCAUCUAG	UUAGAUGAUGUAUGGAAUGAUA	Cleavage	hypothetical protein chr7 28702538-28698616 H EGN_Mt100125 20111014	1
mtr-miR1507-3p	IMGA|Medtr4g119140.1	811	832	2	1	22	17.847	CCUCGUUCCAUACAUCAUCUAG	UUGGACGAUGUAUGGAAUGAGG	Cleavage	Disease resistance protein RGA2 chr4 41179059-41181574 H EGN_Mt100125 20111014	1
mtr-miR1507-3p	IMGA|Medtr4g050790.1	790	811	2	1	22	20.308	CCUCGUUCCAUACAUCAUCUAG	UUAGAUGACGUGUGGAAUGAGG	Cleavage	NBS-containing resistance-like protein chr4 14996645-14994228 H EGN_Mt100125 20111014	1
mtr-miR1507-3p	IMGA|Medtr3g015550.1	901	922	2	1	22	20.622	CCUCGUUCCAUACAUCAUCUAG	UUAGAUGACGUGUGGAAUGAGG	Cleavage	NBS-containing resistance-like protein chr3 4029240-4037070 H EGN_Mt100125 20111014	1
mtr-miR1507-3p	IMGA|Medtr3g015500.1	904	925	2	1	22	19.441	CCUCGUUCCAUACAUCAUCUAG	UUAGAUGACGUGUGGAAUGAGG	Cleavage	NBS-containing resistance-like protein chr3 4010503-4015037 H EGN_Mt100125 20111014	1
mtr-miR1507-3p	IMGA|Medtr7g078630.1	655	676	2	1	22	22.304	CCUCGUUCCAUACAUCAUCUAG	UUGGAUGACGUAUGGAAUGAGG	Cleavage	Cysteine protease chr7 21988920-21993023 H EGN_Mt100125 20111014	1
mtr-miR1507-3p	IMGA|contig_55741_1.1	796	817	2	1	22	15.025	CCUCGUUCCAUACAUCAUCUAG	UUGGAUGACGUAUGGAAUGAGG	Cleavage	Cc-nbs-lrr resistance protein contig_55741 577-3729 H PREDN 20111014	1
mtr-miR1507-3p	IMGA|Medtr5g037500.1	826	847	3	1	22	15.676	CCUCGUUCCAUACAUCAUCUAG	CUGGAUGAUGUAUGGGAUGAUG	Cleavage	NBS resistance protein chr5 15989424-15986209 E EGN_Mt100125 20111014	1
mtr-miR1507-3p	IMGA|contig_104165_1.1	778	799	3	1	22	15.659	CCUCGUUCCAUACAUCAUCUAG	CUAGAUGAUAUAUGGAAUGAUG	Cleavage	Nbs-lrr resistance protein contig_104165 411-1612 H PREDN 20111014	1
mtr-miR1507-3p	IMGA|Medtr5g035300.1	826	847	3	1	22	11.994	CCUCGUUCCAUACAUCAUCUAG	UUGGAUGAUGUAUGGGAUGAUG	Cleavage	Resistance protein chr5 14932702-14931035 H EGN_Mt100125 20111014	1
mtr-miR1507-3p	IMGA|Medtr7g078640.1	853	874	2.5	1	22	19.844	CCUCGUUCCAUACAUCAUCUAG	UUGGAUGACGUGUGGAGCGAGG	Cleavage	Disease resistance protein RGA2 chr7 21995686-21998320 E EGN_Mt100125 20111014	1
mtr-miR1507-3p	IMGA|contig_7747_1.1	832	853	2.5	1	22	19.354	CCUCGUUCCAUACAUCAUCUAG	UUGGACGAUGUGUGGAAUGAGG	Cleavage	Nbs-lrr resistance protein contig_7747 840-3383 H PREDN 20111014	1
mtr-miR1507-3p	IMGA|Medtr7g078300.1	853	874	2.5	1	22	20.215	CCUCGUUCCAUACAUCAUCUAG	UUGGAUGACGUGUGGAGCGAGG	Cleavage	Disease resistance protein RGA2 chr7 21849583-21847022 H EGN_Mt100125 20111014	1
mtr-miR1507-3p	IMGA|contig_99342_1.1	847	868	3	1	22	16.356	CCUCGUUCCAUACAUCAUCUAG	CUAGAUGAUGUUUGGAAUGAAG	Translation	Nbs-lrr resistance protein contig_99342 160-3749 H PREDN 20111014	1
mtr-miR1507-3p	IMGA|Medtr5g035280.1	826	847	3	1	22	15.126	CCUCGUUCCAUACAUCAUCUAG	UUGGAUGAUGUGUGGGACGACG	Cleavage	NBS-LRR disease resistance-like protein chr5 14922475-14918159 E EGN_Mt100125 20111014	1
mtr-miR1509a-3p	IMGA|contig_54760_1.1	1904	1924	3	1	21	20.287	ACCGGAUUUCCUUGAUUAAAG	CUUUGAUCAAGGAAAUUUAGU	Cleavage	TIR-NBS-LRR disease resistance-like protein contig_54760 2712-7 H PREDN 20111014	1
mtr-miR1509a-3p	IMGA|contig_49112_1.1	1818	1838	3	1	21	15.101	ACCGGAUUUCCUUGAUUAAAG	CUUUCAUCAAGGAAAUCUAGU	Cleavage	TIR-NBS disease resistance-like protein contig_49112 1358-4793 H PREDN 20111014	1
mtr-miR1509a-3p	IMGA|Medtr5g071610.1	1812	1832	3	1	21	14.497	ACCGGAUUUCCUUGAUUAAAG	CUUUUAUCAAGGAAAUCUAGU	Cleavage	Resistance protein chr5 29453022-29458593 E EGN_Mt100125 20111014	1
mtr-miR1509a-3p	IMGA|Medtr8g011850.1	1866	1886	3	1	21	15.751	ACCGGAUUUCCUUGAUUAAAG	CUUUCAUCAAGGAAAUCUAGU	Cleavage	TMV resistance protein N chr8 2060555-2054927 H EGN_Mt100125 20111014	1
mtr-miR1509a-3p	IMGA|Medtr3g022930.1	2148	2168	3	1	21	10.086	ACCGGAUUUCCUUGAUUAAAG	CUUUUAUCAAGGAAAUCUAGU	Cleavage	TMV resistance protein N chr3 6535301-6525791 E EGN_Mt100125 20111014	1
mtr-miR1509a-3p	IMGA|AC235669_3.1	2127	2147	3	1	21	14.307	ACCGGAUUUCCUUGAUUAAAG	CUUUCAUCAAGGAAAUCUAGU	Cleavage	Cellulose synthase AC235669.6 22577-8732 E EGN_Mt100125 20111014	1
mtr-miR1509b	IMGA|Medtr8g041480.1	941	962	2	1	22	16.124	UUAAUCUAGGAAAUUACACUCG	CGAGUGUAAUUUCUUUGAUUAA	Cleavage	hypothetical protein chr8 10429875-10435097 I EGN_Mt100125 20111014	1
mtr-miR1509b	IMGA|Medtr8g041530.1	854	875	2	1	22	16.816	UUAAUCUAGGAAAUUACACUCG	CGAGUGUAAUUUCUUUGAUUAA	Cleavage	hypothetical protein chr8 10453664-10460595 I EGN_Mt100125 20111014	1
mtr-miR1509b	IMGA|Medtr8g032140.1	308	329	2.5	1	22	11.349	UUAAUCUAGGAAAUUACACUCG	CGAGUGUGAUUUCUUUGAUUAA	Cleavage	hypothetical protein chr8 7630115-7626976 I EGN_Mt100125 20111014	1
mtr-miR1509b	IMGA|contig_90128_1.1	236	257	2.5	1	22	22.179	UUAAUCUAGGAAAUUACACUCG	CGAGUGUGAUUUCUUUGAUUAA	Cleavage	Polyadenylate-binding protein contig_90128 10-2434 I PREDN 20111014	1
mtr-miR1509b	IMGA|Medtr6g055480.1	113	134	2.5	1	22	16.867	UUAAUCUAGGAAAUUACACUCG	CGAGUGUGAUUUCUUUGAUUAA	Cleavage	Zinc finger protein chr6 11403242-11398735 I EGN_Mt100125 20111014	1
mtr-miR1509b	IMGA|AC233676_6.1	104	125	2.5	1	22	16.697	UUAAUCUAGGAAAUUACACUCG	CGAGUGUGAUUUCUUUGAUUAA	Cleavage	hypothetical protein AC233676.2 24475-21882 I EGN_Mt100125 20111014	1
mtr-miR1509b	IMGA|Medtr8g056710.1	35	56	2	1	22	11.495	UUAAUCUAGGAAAUUACACUCG	CAAGUGUGAUUUCCUUGAUUAA	Cleavage	UDP-glucose glucosyltransferase chr8 13454498-13452225 H EGN_Mt100125 20111014	1
mtr-miR1509b	IMGA|AC235673_38.1	35	56	2	1	22	11.495	UUAAUCUAGGAAAUUACACUCG	CAAGUGUGAUUUCCUUGAUUAA	Cleavage	UDP-glucose glucosyltransferase AC235673.7 154879-152606 H EGN_Mt100125 20111014	1
mtr-miR1509b	IMGA|AC235673_6.1	35	56	2	1	22	11.495	UUAAUCUAGGAAAUUACACUCG	CAAGUGUGAUUUCCUUGAUUAA	Cleavage	UDP-glucose glucosyltransferase AC235673.7 22788-25061 H EGN_Mt100125 20111014	1
mtr-miR1509b	IMGA|Medtr3g069290.1	158	179	2	1	22	11.418	UUAAUCUAGGAAAUUACACUCG	CAAGUGUAAUUUCUUUGAUUAA	Cleavage	hypothetical protein chr3 21694825-21695028 F EGN_Mt100125 20111014	1
mtr-miR1509b	IMGA|Medtr8g032160.1	293	314	2.5	1	22	11.277	UUAAUCUAGGAAAUUACACUCG	CAAGUGUGAUUUCUUUGAUUAA	Cleavage	hypothetical protein chr8 7638855-7637987 I EGN_Mt100125 20111014	1
mtr-miR1510a-5p	IMGA|Medtr2g012770.1	695	715	1	1	21	20.238	UUGUCUUACCCAUUCCUCCCA	UUGGAGGAAUGGGUAAGACAA	Cleavage	Disease resistance-like protein GS4-5 chr2 3467007-3470017 H EGN_Mt100125 20111014	1
mtr-miR1510a-5p	IMGA|Medtr6g072830.1	1065	1084	1.5	1	20	21.732	UUGUCUUACCCAUUCCUCCC	UGGGGGAAUGGGUAAGACAA	Cleavage	Resistance gene analog protein chr6 15620626-15623238 H EGN_Mt100125 20111014	1
mtr-miR1510a-5p	IMGA|Medtr6g088250.1	674	694	2	1	21	21.13	UUGUCUUACCCAUUCCUCCCA	UGGGAGGAAUAGGGAAGACAA	Translation	Elongation factor Ts chr6 21089694-21071911 H EGN_Mt100125 20111014	2
mtr-miR1510a-5p	IMGA|Medtr6g088250.1	4760	4780	2	1	21	15.946	UUGUCUUACCCAUUCCUCCCA	UGGGAGGAAUAGGGAAGACAA	Translation	Elongation factor Ts chr6 21089694-21071911 H EGN_Mt100125 20111014	2
mtr-miR1510a-5p	IMGA|Medtr6g087170.1	674	694	2	1	21	14.994	UUGUCUUACCCAUUCCUCCCA	UGGGAGGAAUAGGGAAGACAA	Translation	Tir-nbs-lrr resistance protein chr6 20625752-20617897 H EGN_Mt100125 20111014	1
mtr-miR1510a-5p	IMGA|Medtr5g086690.1	665	685	2	1	21	20.663	UUGUCUUACCCAUUCCUCCCA	UGGGCGGAAUGGGAAAGACAA	Cleavage	Disease resistance protein chr5 36438433-36443579 H EGN_Mt100125 20111014	1
mtr-miR1510a-5p	IMGA|Medtr6g087220.1	674	694	2	1	21	16.883	UUGUCUUACCCAUUCCUCCCA	UGGGAGGAAUAGGGAAGACAA	Translation	Tir-nbs-lrr resistance protein chr6 20644289-20651622 H EGN_Mt100125 20111014	1
mtr-miR1510a-5p	IMGA|Medtr2g039770.1	674	694	2	1	21	19.536	UUGUCUUACCCAUUCCUCCCA	UGGGAGGAAUAGGGAAGACAA	Translation	Tir-nbs-lrr resistance protein chr2 14772123-14777863 H EGN_Mt100125 20111014	1
mtr-miR1510a-5p	IMGA|AC233783_25.1	674	694	2	1	21	14.994	UUGUCUUACCCAUUCCUCCCA	UGGGAGGAAUAGGGAAGACAA	Translation	Elongation factor Ts AC233783.1 119194-109487 E EGN_Mt100125 20111014	1
mtr-miR1510a-5p	IMGA|Medtr6g087200.1	674	694	2	1	21	16.498	UUGUCUUACCCAUUCCUCCCA	UGGGAGGAAUAGGGAAGACAA	Translation	Elongation factor Ts chr6 20635169-20640734 E EGN_Mt100125 20111014	1
mtr-miR1510a-5p	IMGA|Medtr6g087260.1	674	694	2	1	21	19.216	UUGUCUUACCCAUUCCUCCCA	UGGGAGGAAUAGGGAAGACAA	Translation	Tir-nbs-lrr resistance protein chr6 20668625-20672353 H EGN_Mt100125 20111014	1
mtr-miR1510a-5p	IMGA|Medtr6g088070.1	674	694	2	1	21	19.216	UUGUCUUACCCAUUCCUCCCA	UGGGAGGAAUAGGGAAGACAA	Translation	Tir-nbs-lrr resistance protein chr6 20993569-20989708 E EGN_Mt100125 20111014	1
mtr-miR1510a-5p	IMGA|Medtr8g018060.1	185	205	2	1	21	14.741	UUGUCUUACCCAUUCCUCCCA	UGGGAGGAAUCGGAAAGACAA	Translation	Resistance protein chr8 3974404-3969160 H EGN_Mt100125 20111014	1
mtr-miR1510a-5p	IMGA|Medtr8g018020.1	269	289	2	1	21	15.508	UUGUCUUACCCAUUCCUCCCA	UGGGAGGAAUAGGAAAGACAA	Translation	Disease resistance protein chr8 3952818-3949500 H EGN_Mt100125 20111014	1
mtr-miR1510a-5p	IMGA|contig_54760_1.1	769	789	2.5	1	21	22.382	UUGUCUUACCCAUUCCUCCCA	UGGGAGGAAUUGGUAAGACUA	Translation	TIR-NBS-LRR disease resistance-like protein contig_54760 2712-7 H PREDN 20111014	1
mtr-miR1510a-5p	IMGA|contig_69544_1.1	674	694	2	1	21	14.994	UUGUCUUACCCAUUCCUCCCA	UGGGAGGAAUAGGGAAGACAA	Translation	TIR-NBS disease resistance-like protein contig_69544 1129-3461 H PREDN 20111014	1
mtr-miR1510a-5p	IMGA|Medtr6g027090.1	125	145	2	1	21	15.404	UUGUCUUACCCAUUCCUCCCA	UGGGAGGAAUAGGGAAGACAA	Translation	Tir-nbs-lrr resistance protein chr6 6201511-6200067 H EGN_Mt100125 20111014	1
mtr-miR1510a-5p	IMGA|contig_100630_1.1	174	194	2	1	21	16.494	UUGUCUUACCCAUUCCUCCCA	UGGGAGGAAUAGGGAAGACAA	Translation	NBS resistance protein contig_100630 1114-252 H PREDN 20111014	1
mtr-miR1510a-5p	IMGA|contig_193731_1.1	340	360	2	1	21	21.069	UUGUCUUACCCAUUCCUCCCA	UUGGAGGAAUGGGAAAGACAA	Cleavage	Disease resistance protein contig_193731 639-6 H PREDN 20111014	1
mtr-miR1510a-5p	IMGA|Medtr6g072780.1	951	970	2	1	20	21.596	UUGUCUUACCCAUUCCUCCC	UGGAGGAAUGGGAAAGACAA	Cleavage	Disease resistance-like protein GS3-1 chr6 15601868-15609933 H EGN_Mt100125 20111014	1
mtr-miR1510a-5p	IMGA|contig_50613_1.1	659	679	2.5	1	21	17.448	UUGUCUUACCCAUUCCUCCCA	UGGGAGGGACUGGUAAGACAA	Translation	Cc-nbs-lrr resistance protein contig_50613 550-8270 H PREDN 20111014	1
mtr-miR1510a-5p	IMGA|Medtr8g038590.1	629	649	3	1	21	20.265	UUGUCUUACCCAUUCCUCCCA	UGGGCGGGAUGGGUAAGACCA	Cleavage	hypothetical protein chr8 9064136-9067894 H EGN_Mt100125 20111014	1
mtr-miR1510a-5p	IMGA|contig_63801_2.1	578	598	3	1	21	15.086	UUGUCUUACCCAUUCCUCCCA	UGGGAGGGAUCGGUAAAACAA	Translation	Cc-nbs-lrr resistance protein contig_63801 7612-3896 E PREDN 20111014	1
mtr-miR1510a-5p	IMGA|Medtr6g084360.1	251	271	2.5	1	21	16.849	UUGUCUUACCCAUUCCUCCCA	UGGGAGGAAUAGGGAAGACAG	Translation	Tir-nbs-lrr resistance protein chr6 19665103-19670292 H EGN_Mt100125 20111014	1
mtr-miR1510b-5p	IMGA|contig_68593_1.1	633	653	0	1	21	20.618	CCAUGGAUCCCUACCAUGUGG	CCACAUGGUAGGGAUCCAUGG	Cleavage	Tir-nbs-lrr resistance protein contig_68593 2660-441 E PREDN 20111014	1
mtr-miR1510b-5p	IMGA|AC233160_1015.1	1992	2012	0	1	21	23.963	CCAUGGAUCCCUACCAUGUGG	CCACAUGGUAGGGAUCCAUGG	Cleavage	NBS-LRR resistance protein AC233160.3 59490-53282 H EGN_Mt100125 20111014	1
mtr-miR1510b-5p	IMGA|Medtr5g040460.1	738	758	1.5	1	21	21.171	CCAUGGAUCCCUACCAUGUGG	UCACAUGGUGGGGAUUUAUGG	Cleavage	Disease resistance-like protein chr5 17374502-17377588 H EGN_Mt100125 20111014	1
mtr-miR1510b-5p	IMGA|contig_61818_1.1	612	632	2	1	21	24.347	CCAUGGAUCCCUACCAUGUGG	CCACAUGGUGGGGAUCCUUGG	Cleavage	TIR-NBS disease resistance-like protein contig_61818 311-4103 H PREDN 20111014	1
mtr-miR1510b-5p	IMGA|Medtr5g040490.1	657	677	2	1	21	23.034	CCAUGGAUCCCUACCAUGUGG	UCGCAUGGUGGGGAUUUAUGG	Cleavage	Disease resistance-like protein chr5 17385532-17389405 H EGN_Mt100125 20111014	1
mtr-miR1510b-5p	IMGA|Medtr6g077380.1	174	194	2.5	1	21	17.465	CCAUGGAUCCCUACCAUGUGG	CCAGAUGGUGGGGAUUUAUGG	Cleavage	Disease resistance-like protein GS1-3 chr6 17205027-17204394 H EGN_Mt100125 20111014	1
mtr-miR1510b-5p	IMGA|Medtr6g077440.1	276	296	2.5	1	21	20.167	CCAUGGAUCCCUACCAUGUGG	CCAGAUGGUGGGGAUUUAUGG	Cleavage	Disease resistance-like protein GS3-1 chr6 17237246-17234217 H EGN_Mt100125 20111014	1
mtr-miR1510b-5p	IMGA|Medtr6g077500.1	642	662	2.5	1	21	16.574	CCAUGGAUCCCUACCAUGUGG	CCAGAUGGUGGGGAUUUAUGG	Cleavage	Disease resistance-like protein chr6 17253500-17249966 H EGN_Mt100125 20111014	1
mtr-miR1510b-5p	IMGA|Medtr6g075970.1	666	686	2	1	21	24.383	CCAUGGAUCCCUACCAUGUGG	UCAUAUGCUAGGGAUCUAUGG	Cleavage	Disease resistance-like protein chr6 16877092-16881692 H EGN_Mt100125 20111014	1
mtr-miR1510b-5p	IMGA|AC233160_1021.1	375	395	2	1	21	23.59	CCAUGGAUCCCUACCAUGUGG	CCACAUGGUAGCAAUCCAUGG	Translation	Resistance protein AC233160.3 78751-87948 E EGN_Mt100125 20111014	1
mtr-miR1510b-5p	IMGA|contig_69819_1.1	394	414	2.5	1	21	21.605	CCAUGGAUCCCUACCAUGUGG	CCACAUGGUAGGACUUCAUGG	Translation	Tir-nbs-lrr resistance protein contig_69819 1-1655 H PREDN 20111014	1
mtr-miR1510b-5p	IMGA|Medtr4g016610.1	660	680	2.5	1	21	16.932	CCAUGGAUCCCUACCAUGUGG	CCAAAUGCUAGGGAUCUAUGG	Cleavage	Disease resistance-like protein GS3-3 chr4 4180234-4175044 E EGN_Mt100125 20111014	1
mtr-miR1510b-5p	IMGA|contig_74082_1.1	117	137	3	1	21	21.836	CCAUGGAUCCCUACCAUGUGG	CCACAUGGUAGGUGUACAUGG	Translation	TIR-NBS disease resistance-like protein contig_74082 34-4833 H PREDN 20111014	1
mtr-miR156a	IMGA|contig_49610_2.1	994	1014	0	1	21	13.624	UGACAGAAGAGAGAGAGCACA	UGUGCUCUCUCUCUUCUGUCA	Cleavage	Squamosa promoter-binding protein contig_49610 5568-2755 E PREDN 20111014	1
mtr-miR156a	IMGA|Medtr3g099080.1	871	891	0	1	21	15.913	UGACAGAAGAGAGAGAGCACA	UGUGCUCUCUCUCUUCUGUCA	Cleavage	Squamosa promoter binding protein chr3 34468548-34471952 E EGN_Mt100125 20111014	1
mtr-miR156a	IMGA|contig_52418_2.1	994	1014	0	1	21	11.399	UGACAGAAGAGAGAGAGCACA	UGUGCUCUCUCUCUUCUGUCA	Cleavage	Squamosa promoter-binding-like protein contig_52418 4915-2697 H PREDN 20111014	1
mtr-miR156a	IMGA|Medtr7g092930.1	709	729	0	1	21	18.478	UGACAGAAGAGAGAGAGCACA	UGUGCUCUCUCUCUUCUGUCA	Cleavage	Squamosa promoter-binding-like protein chr7 29606225-29602583 E EGN_Mt100125 20111014	1
mtr-miR156a	IMGA|contig_166091_1.1	423	443	0	1	21	20.842	UGACAGAAGAGAGAGAGCACA	UGUGCUCUCUCUCUUCUGUCA	Cleavage	Unknown protein contig_166091 1706-271 H PREDN 20111014	1
mtr-miR156a	IMGA|contig_54638_1.1	430	450	0	1	21	14.673	UGACAGAAGAGAGAGAGCACA	UGUGCUCUCUCUCUUCUGUCA	Cleavage	Squamosa promoter-binding protein contig_54638 3487-598 H PREDN 20111014	1
mtr-miR156a	IMGA|contig_67367_1.1	400	420	0	1	21	16.112	UGACAGAAGAGAGAGAGCACA	UGUGCUCUCUCUCUUCUGUCA	Cleavage	Unknown protein contig_67367 42-1405 H PREDN 20111014	1
mtr-miR156a	IMGA|contig_80896_1.1	336	356	0	1	21	11.076	UGACAGAAGAGAGAGAGCACA	UGUGCUCUCUCUCUUCUGUCA	Cleavage	Squamosa promoter-binding protein contig_80896 1118-514 H PREDN 20111014	1
mtr-miR156a	IMGA|contig_12440_1.1	823	843	1	1	21	15.836	UGACAGAAGAGAGAGAGCACA	UGUGCUCUCUAUCUUCUGUCA	Translation	Squamosa promoter-binding protein contig_12440 1-2866 E PREDN 20111014	1
mtr-miR156a	IMGA|contig_55195_1.1	1030	1050	1.5	1	21	18.48	UGACAGAAGAGAGAGAGCACA	UGUGCUUCCUCUCUUCUGUCA	Cleavage	Squamosa promoter-binding-like protein contig_55195 345-2833 H PREDN 20111014	1
mtr-miR156a	IMGA|Medtr8g054120.1	1457	1477	3	1	21	10.867	UGACAGAAGAGAGAGAGCACA	UUUUCUCUCUCUUUUCUGUUA	Cleavage	hypothetical protein chr8 12932950-12929856 H EGN_Mt100125 20111014	1
mtr-miR156a	IMGA|Medtr8g042190.1	389	408	3	1	20	10.543	UGACAGAAGAGAGAGAGCAC	UUUCUCUCUCUUUUCUGUUA	Cleavage	hypothetical protein chr8 10712548-10711496 I EGN_Mt100125 20111014	1
mtr-miR156b-5p	IMGA|contig_49610_2.1	995	1014	1	1	20	13.624	UGACAGAAGAGAGUGAGCAC	GUGCUCUCUCUCUUCUGUCA	Cleavage	Squamosa promoter-binding protein contig_49610 5568-2755 E PREDN 20111014	1
mtr-miR156b-5p	IMGA|Medtr3g085180.1	1109	1128	1	1	20	16.17	UGACAGAAGAGAGUGAGCAC	GUGCUCUCUCUCUUCUGUCA	Cleavage	Squamosa promoter-binding-like protein chr3 27770889-27773021 H EGN_Mt100125 20111014	1
mtr-miR156b-5p	IMGA|Medtr3g099080.1	872	891	1	1	20	15.913	UGACAGAAGAGAGUGAGCAC	GUGCUCUCUCUCUUCUGUCA	Cleavage	Squamosa promoter binding protein chr3 34468548-34471952 E EGN_Mt100125 20111014	1
mtr-miR156b-5p	IMGA|contig_52418_2.1	995	1014	1	1	20	11.399	UGACAGAAGAGAGUGAGCAC	GUGCUCUCUCUCUUCUGUCA	Cleavage	Squamosa promoter-binding-like protein contig_52418 4915-2697 H PREDN 20111014	1
mtr-miR156b-5p	IMGA|Medtr7g092930.1	710	729	1	1	20	18.478	UGACAGAAGAGAGUGAGCAC	GUGCUCUCUCUCUUCUGUCA	Cleavage	Squamosa promoter-binding-like protein chr7 29606225-29602583 E EGN_Mt100125 20111014	1
mtr-miR156b-5p	IMGA|contig_166091_1.1	424	443	1	1	20	20.842	UGACAGAAGAGAGUGAGCAC	GUGCUCUCUCUCUUCUGUCA	Cleavage	Unknown protein contig_166091 1706-271 H PREDN 20111014	1
mtr-miR156b-5p	IMGA|contig_54638_1.1	431	450	1	1	20	14.673	UGACAGAAGAGAGUGAGCAC	GUGCUCUCUCUCUUCUGUCA	Cleavage	Squamosa promoter-binding protein contig_54638 3487-598 H PREDN 20111014	1
mtr-miR156b-5p	IMGA|contig_67367_1.1	401	420	1	1	20	16.112	UGACAGAAGAGAGUGAGCAC	GUGCUCUCUCUCUUCUGUCA	Cleavage	Unknown protein contig_67367 42-1405 H PREDN 20111014	1
mtr-miR156b-5p	IMGA|contig_80896_1.1	337	356	1	1	20	11.076	UGACAGAAGAGAGUGAGCAC	GUGCUCUCUCUCUUCUGUCA	Cleavage	Squamosa promoter-binding protein contig_80896 1118-514 H PREDN 20111014	1
mtr-miR156b-5p	IMGA|contig_55195_1.1	1031	1050	1.5	1	20	18.48	UGACAGAAGAGAGUGAGCAC	GUGCUUCCUCUCUUCUGUCA	Cleavage	Squamosa promoter-binding-like protein contig_55195 345-2833 H PREDN 20111014	1
mtr-miR156b-5p	IMGA|Medtr5g046670.1	1091	1110	2	1	20	10.971	UGACAGAAGAGAGUGAGCAC	AUGCUCUCUCUCUUCUGUCA	Cleavage	Squamosa promoter binding protein chr5 20048386-20043614 E EGN_Mt100125 20111014	1
mtr-miR156b-5p	IMGA|contig_12440_1.1	824	843	2	1	20	15.836	UGACAGAAGAGAGUGAGCAC	GUGCUCUCUAUCUUCUGUCA	Translation	Squamosa promoter-binding protein contig_12440 1-2866 E PREDN 20111014	1
mtr-miR156e	IMGA|contig_12440_1.1	824	844	0	1	21	14.326	UUGACAGAAGAUAGAGAGCAC	GUGCUCUCUAUCUUCUGUCAA	Cleavage	Squamosa promoter-binding protein contig_12440 1-2866 E PREDN 20111014	1
mtr-miR156e	IMGA|Medtr3g085180.1	1109	1129	1	1	21	16.139	UUGACAGAAGAUAGAGAGCAC	GUGCUCUCUCUCUUCUGUCAA	Cleavage	Squamosa promoter-binding-like protein chr3 27770889-27773021 H EGN_Mt100125 20111014	1
mtr-miR156e	IMGA|contig_52418_2.1	995	1015	1	1	21	11.243	UUGACAGAAGAUAGAGAGCAC	GUGCUCUCUCUCUUCUGUCAA	Cleavage	Squamosa promoter-binding-like protein contig_52418 4915-2697 H PREDN 20111014	1
mtr-miR156e	IMGA|Medtr7g092930.1	710	730	1	1	21	18.121	UUGACAGAAGAUAGAGAGCAC	GUGCUCUCUCUCUUCUGUCAA	Cleavage	Squamosa promoter-binding-like protein chr7 29606225-29602583 E EGN_Mt100125 20111014	1
mtr-miR156e	IMGA|contig_54638_1.1	431	451	1	1	21	14.98	UUGACAGAAGAUAGAGAGCAC	GUGCUCUCUCUCUUCUGUCAA	Cleavage	Squamosa promoter-binding protein contig_54638 3487-598 H PREDN 20111014	1
mtr-miR156e	IMGA|contig_67367_1.1	401	421	1	1	21	16.087	UUGACAGAAGAUAGAGAGCAC	GUGCUCUCUCUCUUCUGUCAA	Cleavage	Unknown protein contig_67367 42-1405 H PREDN 20111014	1
mtr-miR156e	IMGA|contig_49610_2.1	995	1015	2	1	21	12.963	UUGACAGAAGAUAGAGAGCAC	GUGCUCUCUCUCUUCUGUCAU	Cleavage	Squamosa promoter-binding protein contig_49610 5568-2755 E PREDN 20111014	1
mtr-miR156e	IMGA|Medtr3g099080.1	872	892	2	1	21	15.523	UUGACAGAAGAUAGAGAGCAC	GUGCUCUCUCUCUUCUGUCAU	Cleavage	Squamosa promoter binding protein chr3 34468548-34471952 E EGN_Mt100125 20111014	1
mtr-miR156e	IMGA|contig_166091_1.1	424	444	2	1	21	20.162	UUGACAGAAGAUAGAGAGCAC	GUGCUCUCUCUCUUCUGUCAU	Cleavage	Unknown protein contig_166091 1706-271 H PREDN 20111014	1
mtr-miR156e	IMGA|contig_80896_1.1	337	357	2	1	21	10.918	UUGACAGAAGAUAGAGAGCAC	GUGCUCUCUCUCUUCUGUCAU	Cleavage	Squamosa promoter-binding protein contig_80896 1118-514 H PREDN 20111014	1
mtr-miR156e	IMGA|contig_55195_1.1	1031	1051	2.5	1	21	17.963	UUGACAGAAGAUAGAGAGCAC	GUGCUUCCUCUCUUCUGUCAA	Cleavage	Squamosa promoter-binding-like protein contig_55195 345-2833 H PREDN 20111014	1
mtr-miR156g-3p	IMGA|contig_54640_1.1	985	1005	2.5	1	21	21.364	GCUCUCUAGACUUCUGUCAUC	GAAGGGAGAAGUCUAGAGAGC	Cleavage	Phospholipid diacylglycerol acyltransferase contig_54640 259-2152 E PREDN 20111014	1
mtr-miR156g-5p	IMGA|contig_12440_1.1	824	844	0.5	1	21	14.326	UUGACAGAAGAUAGAGGGCAC	GUGCUCUCUAUCUUCUGUCAA	Cleavage	Squamosa promoter-binding protein contig_12440 1-2866 E PREDN 20111014	1
mtr-miR156g-5p	IMGA|Medtr3g085180.1	1109	1129	1.5	1	21	16.139	UUGACAGAAGAUAGAGGGCAC	GUGCUCUCUCUCUUCUGUCAA	Cleavage	Squamosa promoter-binding-like protein chr3 27770889-27773021 H EGN_Mt100125 20111014	1
mtr-miR156g-5p	IMGA|contig_52418_2.1	995	1015	1.5	1	21	11.243	UUGACAGAAGAUAGAGGGCAC	GUGCUCUCUCUCUUCUGUCAA	Cleavage	Squamosa promoter-binding-like protein contig_52418 4915-2697 H PREDN 20111014	1
mtr-miR156g-5p	IMGA|Medtr7g092930.1	710	730	1.5	1	21	18.121	UUGACAGAAGAUAGAGGGCAC	GUGCUCUCUCUCUUCUGUCAA	Cleavage	Squamosa promoter-binding-like protein chr7 29606225-29602583 E EGN_Mt100125 20111014	1
mtr-miR156g-5p	IMGA|contig_54638_1.1	431	451	1.5	1	21	14.98	UUGACAGAAGAUAGAGGGCAC	GUGCUCUCUCUCUUCUGUCAA	Cleavage	Squamosa promoter-binding protein contig_54638 3487-598 H PREDN 20111014	1
mtr-miR156g-5p	IMGA|contig_67367_1.1	401	421	1.5	1	21	16.087	UUGACAGAAGAUAGAGGGCAC	GUGCUCUCUCUCUUCUGUCAA	Cleavage	Unknown protein contig_67367 42-1405 H PREDN 20111014	1
mtr-miR156g-5p	IMGA|contig_49610_2.1	995	1015	2.5	1	21	12.963	UUGACAGAAGAUAGAGGGCAC	GUGCUCUCUCUCUUCUGUCAU	Cleavage	Squamosa promoter-binding protein contig_49610 5568-2755 E PREDN 20111014	1
mtr-miR156g-5p	IMGA|Medtr3g099080.1	872	892	2.5	1	21	15.523	UUGACAGAAGAUAGAGGGCAC	GUGCUCUCUCUCUUCUGUCAU	Cleavage	Squamosa promoter binding protein chr3 34468548-34471952 E EGN_Mt100125 20111014	1
mtr-miR156g-5p	IMGA|contig_166091_1.1	424	444	2.5	1	21	20.162	UUGACAGAAGAUAGAGGGCAC	GUGCUCUCUCUCUUCUGUCAU	Cleavage	Unknown protein contig_166091 1706-271 H PREDN 20111014	1
mtr-miR156g-5p	IMGA|contig_80896_1.1	337	357	2.5	1	21	10.918	UUGACAGAAGAUAGAGGGCAC	GUGCUCUCUCUCUUCUGUCAU	Cleavage	Squamosa promoter-binding protein contig_80896 1118-514 H PREDN 20111014	1
mtr-miR156i-3p	IMGA|Medtr4g103990.1	613	635	2.5	1	23	8.338	UGCUCACUUCUCUUUCUGUCAUC	GAAGAUAGAGAGAGAGGUGGGCG	Cleavage	hypothetical protein chr4 36049746-36047101 H EGN_Mt100125 20111014	1
mtr-miR159a	IMGA|Medtr4g048110.1	662	682	1.5	1	21	11.082	UUUGGAUUGAAGGGAGCUCUA	UAGAGCCCUCUUCAAUCCAAA	Cleavage	hypothetical protein chr4 14029157-14027305 I EGN_Mt100125 20111014	1
mtr-miR159a	IMGA|Medtr3g005830.1	1200	1220	1.5	1	21	19.521	UUUGGAUUGAAGGGAGCUCUA	UGUAGCUCCCUUCAAUCCAAA	Cleavage	FAR1-related protein chr3 569073-566557 H EGN_Mt100125 20111014	1
mtr-miR159a	IMGA|Medtr2g015330.1	716	736	1.5	1	21	7.773	UUUGGAUUGAAGGGAGCUCUA	UAGAGUCCCCUUCAAUCCAAA	Cleavage	hypothetical protein chr2 4787787-4785286 I EGN_Mt100125 20111014	1
mtr-miR159a	IMGA|Medtr8g006470.1	103	123	2	1	21	18.036	UUUGGAUUGAAGGGAGCUCUA	UGGAGCUCCAUUCGAUCCAAA	Cleavage	Transcription factor GAMYB chr8 753397-755245 H EGN_Mt100125 20111014	1
mtr-miR159a	IMGA|contig_48890_1.1	103	123	2	1	21	21.199	UUUGGAUUGAAGGGAGCUCUA	UGGAGCUCCAUUCGAUCCAAA	Cleavage	MYB family transcription factor-like protein contig_48890 469-2469 H PREDN 20111014	1
mtr-miR159a	IMGA|contig_50450_2.1	611	631	3	1	21	19.505	UUUGGAUUGAAGGGAGCUCUA	UGGAGCUCCCUUCACUCCAAU	Cleavage	Transcription factor contig_50450 2641-4397 H PREDN 20111014	1
mtr-miR159a	IMGA|Medtr2g096530.1	1728	1748	3	1	21	12.835	UUUGGAUUGAAGGGAGCUCUA	UAUGGCUUUCUUCAAUCUAAA	Cleavage	Alpha-galactosidase chr2 29981069-29977306 H EGN_Mt100125 20111014	1
mtr-miR159a	IMGA|Medtr4g054760.1	884	903	2.5	1	21	10.631	UUUGGAUUGAAGGGAGCUCUA	UAGAG-UCCCUUCAAUCUAAA	Cleavage	hypothetical protein chr4 16647822-16649472 H EGN_Mt100125 20111014	1
mtr-miR160a	IMGA|Medtr5g060770.1	903	923	0.5	1	21	23.03	UGCCUGGCUCCCUGUAUGCCA	UGGCAUGCAGGGAGCCAGGCA	Cleavage	Auxin response factor chr5 24491153-24488659 H EGN_Mt100125 20111014	1
mtr-miR160a	IMGA|Medtr3g073420.1	1314	1334	0.5	1	21	16.73	UGCCUGGCUCCCUGUAUGCCA	UGGCAUGCAGGGAGCCAGGCA	Cleavage	Auxin response factor chr3 23919415-23922727 E EGN_Mt100125 20111014	1
mtr-miR160a	IMGA|contig_83735_1.1	1374	1394	0.5	1	21	24.766	UGCCUGGCUCCCUGUAUGCCA	UGGCAUGCAGGGAGCCAGGCA	Cleavage	Auxin response factor contig_83735 2707-392 E PREDN 20111014	1
mtr-miR160a	IMGA|contig_56381_1.1	1324	1343	1.5	1	20	19.693	UGCCUGGCUCCCUGUAUGCC	UGUAUACAGGGAGCCAGGCA	Cleavage	Auxin response factor contig_56381 4641-1214 H PREDN 20111014	1
mtr-miR160a	IMGA|Medtr5g040880.1	1209	1229	2.5	1	21	18.083	UGCCUGGCUCCCUGUAUGCCA	UAGCAUGCAGGGCGCCAGGCA	Translation	Auxin response factor chr5 17561643-17559518 H EGN_Mt100125 20111014	1
mtr-miR160c	IMGA|Medtr5g060770.1	903	923	1	1	21	23.03	UGCCUGGCUCCCUGAAUGCCA	UGGCAUGCAGGGAGCCAGGCA	Cleavage	Auxin response factor chr5 24491153-24488659 H EGN_Mt100125 20111014	1
mtr-miR160c	IMGA|Medtr3g073420.1	1314	1334	1	1	21	16.73	UGCCUGGCUCCCUGAAUGCCA	UGGCAUGCAGGGAGCCAGGCA	Cleavage	Auxin response factor chr3 23919415-23922727 E EGN_Mt100125 20111014	1
mtr-miR160c	IMGA|contig_83735_1.1	1374	1394	1	1	21	24.766	UGCCUGGCUCCCUGAAUGCCA	UGGCAUGCAGGGAGCCAGGCA	Cleavage	Auxin response factor contig_83735 2707-392 E PREDN 20111014	1
mtr-miR160c	IMGA|contig_56381_1.1	1324	1343	2.5	1	20	19.693	UGCCUGGCUCCCUGAAUGCC	UGUAUACAGGGAGCCAGGCA	Cleavage	Auxin response factor contig_56381 4641-1214 H PREDN 20111014	1
mtr-miR160c	IMGA|Medtr5g040880.1	1209	1229	3	1	21	18.083	UGCCUGGCUCCCUGAAUGCCA	UAGCAUGCAGGGCGCCAGGCA	Translation	Auxin response factor chr5 17561643-17559518 H EGN_Mt100125 20111014	1
mtr-miR162	IMGA|contig_163769_1.1	347	367	2.5	1	21	23.445	UCGAUAAACCUCUGCAUCCAG	CUGGAUGCAGUGGUUUGUUGG	Translation	Zinc finger protein-like protein contig_163769 168-2306 H PREDN 20111014	1
mtr-miR162	IMGA|contig_56301_1.1	1266	1286	2.5	1	21	18.678	UCGAUAAACCUCUGCAUCCAG	UUGGAUGCAGAGCUUUAUCAA	Translation	Unknown protein contig_56301 7438-59 E PREDN 20111014	1
mtr-miR164a	IMGA|contig_103035_1.1	642	661	2	1	20	13.105	UGGAGAAGCAGGGCACGUGC	UUACGUGUCCUGCUUCUCCA	Cleavage	NAC domain protein contig_103035 525-1973 F PREDN 20111014	1
mtr-miR164a	IMGA|contig_86146_1.1	443	462	2	1	20	9.633	UGGAGAAGCAGGGCACGUGC	UUACGUGUCCUGCUUCUCCA	Cleavage	NAC domain protein contig_86146 184-1459 H PREDN 20111014	1
mtr-miR164a	IMGA|Medtr2g096660.1	326	345	3	1	20	17.458	UGGAGAAGCAGGGCACGUGC	UUGCCUGCCCUGCUUCUCCA	Cleavage	UDP-glucuronic acid decarboxylase chr2 30021785-30017950 F EGN_Mt100125 20111014	1
mtr-miR164a	IMGA|Medtr2g096660.2	326	345	3	1	20	17.458	UGGAGAAGCAGGGCACGUGC	UUGCCUGCCCUGCUUCUCCA	Cleavage	UDP-glucuronic acid decarboxylase chr2 30021785-30017950 F EGN_Mt100125 20111014	1
mtr-miR164d	IMGA|Medtr2g064470.1	605	625	1	1	21	14.794	UGGAGAAGCAGGGCACAUGCU	AGCAAGUGCCCUGCUUCUCCA	Cleavage	NAC domain protein chr2 20611013-20616576 F EGN_Mt100125 20111014	1
mtr-miR164d	IMGA|contig_11212_1.1	743	763	2	1	21	12.646	UGGAGAAGCAGGGCACAUGCU	AGCACGUGUCCUGUUUCUCCA	Cleavage	NAC domain protein contig_11212 281-2118 H PREDN 20111014	1
mtr-miR164d	IMGA|Medtr5g039560.1	140	160	2	1	21	9.633	UGGAGAAGCAGGGCACAUGCU	AGCACGUGUCCUGUUUCUCCA	Cleavage	NO APICAL MERISTEM2 chr5 16988794-16990653 I EGN_Mt100125 20111014	1
mtr-miR164d	IMGA|Medtr6g059440.1	380	400	2	1	21	10.027	UGGAGAAGCAGGGCACAUGCU	AGCACGUGUCCUGUUUCUCCA	Cleavage	NO APICAL MERISTEM2 chr6 12207427-12206470 H EGN_Mt100125 20111014	1
mtr-miR164d	IMGA|Medtr4g097490.1	359	379	2	1	21	13.945	UGGAGAAGCAGGGCACAUGCU	AGCACGUGUCCUGUUUCUCCA	Cleavage	NO APICAL MERISTEM2 chr4 33649611-33652058 H EGN_Mt100125 20111014	1
mtr-miR166a	IMGA|Medtr2g030240.1	1233	1253	3	1	21	16.626	UCGGACCAGGCUUCAUUCCCC	GAGGAGUGAAGUCUGGUUUGA	Cleavage	2-succinylbenzoate-CoA ligase chr2 10226072-10229829 F EGN_Mt100125 20111014	1
mtr-miR166b	IMGA|Medtr2g101190.1	543	562	1.5	1	20	20.401	UCGGACCAGGCUUCAUUCCU	UGGAAUGAAGCCUGGUCCGG	Cleavage	Homeobox-leucine zipper protein ATHB-15 chr2 32425025-32416645 E EGN_Mt100125 20111014	1
mtr-miR166b	IMGA|Medtr2g030130.1	485	505	2	1	21	19.214	UCGGACCAGGCUUCAUUCCUA	UUGGGAUGAAGCCUGGUCCGG	Cleavage	Homeobox-leucine zipper protein ATHB-14 chr2 10171264-10166188 E EGN_Mt100125 20111014	1
mtr-miR166b	IMGA|Medtr2g094520.1	561	580	2	1	20	21.009	UCGGACCAGGCUUCAUUCCU	UGGGAUGAAGCCUGGUCCGG	Cleavage	Homeobox leucine-zipper protein chr2 29307649-29312028 H EGN_Mt100125 20111014	1
mtr-miR166c	IMGA|Medtr2g030240.1	1233	1253	2	1	21	16.626	UCGGACCAGGCUUCAUUCCUC	GAGGAGUGAAGUCUGGUUUGA	Cleavage	2-succinylbenzoate-CoA ligase chr2 10226072-10229829 F EGN_Mt100125 20111014	1
mtr-miR167b-5p	IMGA|Medtr2g021130.1	565	585	3	1	21	20.038	UGAAGCUGCCAGCAUGAUCUG	CAGAUUAUGCUUGCAGCUUUU	Translation	Transmembrane BAX inhibitor motif-containing protein chr2 7103635-7101694 F EGN_Mt100125 20111014	1
mtr-miR167b-5p	IMGA|Medtr7g101810.1	196	216	3	1	21	16.732	UGAAGCUGCCAGCAUGAUCUG	CAGAUUAUGCUAGCAACUUCA	Translation	hypothetical protein chr7 32465924-32466325 I EGN_Mt100125 20111014	1
mtr-miR167b-5p	IMGA|Medtr8g101640.1	248	268	3	1	21	17.621	UGAAGCUGCCAGCAUGAUCUG	CCGAUGAUGCUGGUAGUUUCA	Cleavage	Transmembrane and coiled-coil domain-containing protein chr8 29445002-29453404 H EGN_Mt100125 20111014	1
mtr-miR168c-3p	IMGA|contig_13155_1.1	104	124	3	1	21	14.349	CCCGCCUUGCAUCAACUGAAU	GUUUGGUUGAUGCAGGGCUGG	Cleavage	Alpha-N-acetylglucosaminidase contig_13155 1025-138 H PREDN 20111014	1
mtr-miR172a	IMGA|Medtr2g093060.1	1196	1216	0	1	21	13.881	AGAAUCCUGAUGAUGCUGCAG	CUGCAGCAUCAUCAGGAUUCU	Cleavage	Transcription factor APETALA2 chr2 28644259-28648371 F EGN_Mt100125 20111014	1
mtr-miR172a	IMGA|contig_76369_1.1	323	343	1	1	21	12.774	AGAAUCCUGAUGAUGCUGCAG	CUGCAGCAUCAUCAGGAUUCC	Cleavage	Transcription factor APETALA2 contig_76369 123-1230 E PREDN 20111014	1
mtr-miR172a	IMGA|Medtr7g100590.1	1277	1297	1	1	21	13.69	AGAAUCCUGAUGAUGCUGCAG	CUGCAGCAUCAUCAGGAUUCC	Cleavage	Transcription factor chr7 31707727-31710765 E EGN_Mt100125 20111014	1
mtr-miR172a	IMGA|Medtr5g016810.1	1439	1459	1	1	21	16.302	AGAAUCCUGAUGAUGCUGCAG	CUGCAGCAUCAUCAGGAUUCC	Cleavage	Transcription factor APETALA2 chr5 5806045-5809551 E EGN_Mt100125 20111014	1
mtr-miR172a	IMGA|Medtr4g061200.1	1235	1255	1	1	21	12.833	AGAAUCCUGAUGAUGCUGCAG	CAGCAGCAUCAUCAGGAUUCU	Cleavage	Transcription factor APETALA2 chr4 19012242-19008953 E EGN_Mt100125 20111014	1
mtr-miR172b	IMGA|Medtr4g061200.1	1236	1255	1.5	1	20	12.833	AGAAUCUUGAUGAUGCUGCA	AGCAGCAUCAUCAGGAUUCU	Cleavage	Transcription factor APETALA2 chr4 19012242-19008953 E EGN_Mt100125 20111014	1
mtr-miR172b	IMGA|Medtr2g038040.2	128	148	2.5	1	21	23.709	AGAAUCUUGAUGAUGCUGCAU	GUGCAGCAUCAUCAGGAGUUU	Cleavage	Transcription factor bHLH chr2 13942334-13935046 E EGN_Mt100125 20111014	1
mtr-miR172b	IMGA|Medtr2g038040.1	128	148	2.5	1	21	23.709	AGAAUCUUGAUGAUGCUGCAU	GUGCAGCAUCAUCAGGAGUUU	Cleavage	Transcription factor bHLH chr2 13942334-13935046 F EGN_Mt100125 20111014	1
mtr-miR172b	IMGA|Medtr2g032920.1	97	117	3	1	21	12.078	AGAAUCUUGAUGAUGCUGCAU	AUGCUGCAUUAUCAAGGUUCC	Cleavage	hypothetical protein chr2 11243017-11239385 H EGN_Mt100125 20111014	1
mtr-miR172b	IMGA|Medtr4g081650.1	1828	1848	2.5	1	21	19.911	AGAAUCUUGAUGAUGCUGCAU	AUGUAUCUUCAUCAAGAUUCU	Cleavage	Cysteine-rich receptor-like protein kinase chr4 27453794-27457135 H EGN_Mt100125 20111014	1
mtr-miR172b	IMGA|Medtr4g081760.1	2056	2076	2.5	1	21	18.639	AGAAUCUUGAUGAUGCUGCAU	AUGUAUCUUCAUCAAGAUUCU	Cleavage	Cysteine-rich receptor-like protein kinase chr4 27535764-27529479 E EGN_Mt100125 20111014	1
mtr-miR172b	IMGA|Medtr4g081750.1	1810	1830	2.5	1	21	20.122	AGAAUCUUGAUGAUGCUGCAU	AUGUAUCUUCAUCAAGAUUCU	Cleavage	Serine/threonine protein kinase chr4 27527968-27516434 H EGN_Mt100125 20111014	1
mtr-miR172b	IMGA|Medtr4g090450.1	1036	1056	2.5	1	21	16.139	AGAAUCUUGAUGAUGCUGCAU	GUGGAGCAUGAUCAAGAUUUU	Cleavage	Serine/threonine protein kinase STE11 chr4 30856653-30850930 H EGN_Mt100125 20111014	1
mtr-miR172b	IMGA|Medtr4g081640.1	1612	1632	2.5	1	21	17.12	AGAAUCUUGAUGAUGCUGCAU	GUGUAUCUUCAUCAAGAUUCU	Cleavage	Receptor protein kinase chr4 27448641-27452110 E EGN_Mt100125 20111014	1
mtr-miR172b	IMGA|Medtr8g073190.1	1456	1476	2.5	1	21	16.139	AGAAUCUUGAUGAUGCUGCAU	GUGGAGCAUGAUCAAGAUUUU	Cleavage	Serine/threonine protein kinase/endoribonuclease IRE1 chr8 19358580-19368145 H EGN_Mt100125 20111014	1
mtr-miR172c-5p	IMGA|Medtr8g079370.1	555	575	2	1	21	17.485	GUAGCAUCAUCAAGAUUCACA	UGAGAAUUUUGAUGGUGCUAC	Cleavage	hypothetical protein chr8 22308919-22307828 E EGN_Mt100125 20111014	1
mtr-miR172c-5p	IMGA|Medtr7g009380.1	330	350	2	1	21	24.986	GUAGCAUCAUCAAGAUUCACA	UGAGAAUUUUGAUGGUGCUAC	Cleavage	hypothetical protein chr7 1521204-1519976 E EGN_Mt100125 20111014	1
mtr-miR172c-5p	IMGA|Medtr4g015180.1	1221	1241	2.5	1	21	19.675	GUAGCAUCAUCAAGAUUCACA	UGGGAAUUUUGAUGGUGCUAU	Cleavage	BAHD acyltransferase DCR chr4 3540108-3541851 F EGN_Mt100125 20111014	1
mtr-miR172c-5p	IMGA|contig_55289_1.1	525	545	3	1	21	15.248	GUAGCAUCAUCAAGAUUCACA	UGUGAAAUUUGAUGAUGUUAA	Cleavage	Unknown protein contig_55289 164-1528 H PREDN 20111014	1
mtr-miR172c-5p	IMGA|Medtr3g089970.1	1323	1343	3	1	21	8.939	GUAGCAUCAUCAAGAUUCACA	UGUGAAUCUUUAUGUUGUUAC	Translation	Alcohol dehydrogenase chr3 30358931-30365857 F EGN_Mt100125 20111014	1
mtr-miR172c-5p	IMGA|Medtr2g036080.1	2892	2912	3	1	21	18.26	GUAGCAUCAUCAAGAUUCACA	UGUGAAGCUUGAUGUUGCUGC	Cleavage	Pentatricopeptide repeat-containing protein chr2 12868912-12875292 H EGN_Mt100125 20111014	1
mtr-miR172c-5p	IMGA|Medtr1g019580.1	108	128	3	1	21	13.63	GUAGCAUCAUCAAGAUUCACA	UAUGAGUCUUUAUGAUGUUAC	Translation	hypothetical protein chr1 6089584-6089100 H EGN_Mt100125 20111014	1
mtr-miR172c-5p	IMGA|contig_55931_1.1	99	119	3	1	21	9.54	GUAGCAUCAUCAAGAUUCACA	UCUGAAUGUUGAUGAUGCUGU	Cleavage	Pentatricopeptide repeat-containing protein contig_55931 3619-1982 E PREDN 20111014	1
mtr-miR172c-5p	IMGA|Medtr2g062770.1	1008	1028	3	1	21	20.611	GUAGCAUCAUCAAGAUUCACA	UGGGGAUCUUGAAGAUGUUAC	Translation	CTP synthase chr2 19727114-19733234 E EGN_Mt100125 20111014	1
mtr-miR172d-3p	IMGA|Medtr2g093060.1	1197	1216	0.5	1	20	13.881	AGAAUCUUGAUGAUGCUGCA	UGCAGCAUCAUCAGGAUUCU	Cleavage	Transcription factor APETALA2 chr2 28644259-28648371 F EGN_Mt100125 20111014	1
mtr-miR172d-3p	IMGA|contig_76369_1.1	324	343	1.5	1	20	12.774	AGAAUCUUGAUGAUGCUGCA	UGCAGCAUCAUCAGGAUUCC	Cleavage	Transcription factor APETALA2 contig_76369 123-1230 E PREDN 20111014	1
mtr-miR172d-3p	IMGA|Medtr4g061200.1	1236	1255	1.5	1	20	12.833	AGAAUCUUGAUGAUGCUGCA	AGCAGCAUCAUCAGGAUUCU	Cleavage	Transcription factor APETALA2 chr4 19012242-19008953 E EGN_Mt100125 20111014	1
mtr-miR172d-3p	IMGA|Medtr7g100590.1	1278	1297	1.5	1	20	13.69	AGAAUCUUGAUGAUGCUGCA	UGCAGCAUCAUCAGGAUUCC	Cleavage	Transcription factor chr7 31707727-31710765 E EGN_Mt100125 20111014	1
mtr-miR172d-3p	IMGA|Medtr5g016810.1	1440	1459	1.5	1	20	16.302	AGAAUCUUGAUGAUGCUGCA	UGCAGCAUCAUCAGGAUUCC	Cleavage	Transcription factor APETALA2 chr5 5806045-5809551 E EGN_Mt100125 20111014	1
mtr-miR172d-3p	IMGA|Medtr2g038040.2	129	148	2.5	1	20	23.709	AGAAUCUUGAUGAUGCUGCA	UGCAGCAUCAUCAGGAGUUU	Cleavage	Transcription factor bHLH chr2 13942334-13935046 E EGN_Mt100125 20111014	1
mtr-miR172d-3p	IMGA|Medtr2g038040.1	129	148	2.5	1	20	23.709	AGAAUCUUGAUGAUGCUGCA	UGCAGCAUCAUCAGGAGUUU	Cleavage	Transcription factor bHLH chr2 13942334-13935046 F EGN_Mt100125 20111014	1
mtr-miR172d-3p	IMGA|Medtr2g032920.1	98	117	3	1	20	12.078	AGAAUCUUGAUGAUGCUGCA	UGCUGCAUUAUCAAGGUUCC	Cleavage	hypothetical protein chr2 11243017-11239385 H EGN_Mt100125 20111014	1
mtr-miR172d-3p	IMGA|Medtr7g074230.1	134	153	3	1	20	20.188	AGAAUCUUGAUGAUGCUGCA	UGCAACAUCAUCAAGAUGUU	Cleavage	hypothetical protein chr7 19840770-19841799 I EGN_Mt100125 20111014	1
mtr-miR172d-3p	IMGA|Medtr4g090450.1	1037	1056	2.5	1	20	16.139	AGAAUCUUGAUGAUGCUGCA	UGGAGCAUGAUCAAGAUUUU	Cleavage	Serine/threonine protein kinase STE11 chr4 30856653-30850930 H EGN_Mt100125 20111014	1
mtr-miR172d-3p	IMGA|Medtr4g081640.1	1613	1632	2.5	1	20	17.12	AGAAUCUUGAUGAUGCUGCA	UGUAUCUUCAUCAAGAUUCU	Cleavage	Receptor protein kinase chr4 27448641-27452110 E EGN_Mt100125 20111014	1
mtr-miR172d-3p	IMGA|Medtr4g081650.1	1829	1848	2.5	1	20	19.911	AGAAUCUUGAUGAUGCUGCA	UGUAUCUUCAUCAAGAUUCU	Cleavage	Cysteine-rich receptor-like protein kinase chr4 27453794-27457135 H EGN_Mt100125 20111014	1
mtr-miR172d-3p	IMGA|Medtr3g019500.1	1853	1872	2.5	1	20	18.996	AGAAUCUUGAUGAUGCUGCA	UGUAUCUUCAUCAAGAUUCU	Cleavage	Cysteine-rich receptor-like protein kinase chr3 5013926-5010237 H EGN_Mt100125 20111014	1
mtr-miR172d-3p	IMGA|Medtr3g019530.1	1853	1872	2.5	1	20	18.979	AGAAUCUUGAUGAUGCUGCA	UGUAUCUUCAUCAAGAUUCU	Cleavage	Cysteine-rich receptor-like protein kinase chr3 5026721-5023054 E EGN_Mt100125 20111014	1
mtr-miR172d-3p	IMGA|Medtr8g073190.1	1457	1476	2.5	1	20	16.139	AGAAUCUUGAUGAUGCUGCA	UGGAGCAUGAUCAAGAUUUU	Cleavage	Serine/threonine protein kinase/endoribonuclease IRE1 chr8 19358580-19368145 H EGN_Mt100125 20111014	1
mtr-miR172d-3p	IMGA|Medtr4g081760.1	2057	2076	2.5	1	20	18.639	AGAAUCUUGAUGAUGCUGCA	UGUAUCUUCAUCAAGAUUCU	Cleavage	Cysteine-rich receptor-like protein kinase chr4 27535764-27529479 E EGN_Mt100125 20111014	1
mtr-miR172d-3p	IMGA|Medtr4g081750.1	1811	1830	2.5	1	20	20.122	AGAAUCUUGAUGAUGCUGCA	UGUAUCUUCAUCAAGAUUCU	Cleavage	Serine/threonine protein kinase chr4 27527968-27516434 H EGN_Mt100125 20111014	1
mtr-miR2088-5p	IMGA|Medtr3g107660.1	2672	2691	2	1	20	17.284	AGGCCUAGAUUACAUUGGAC	GUCCAGUGAAAUCUAGGUCU	Cleavage	Peptidyl-prolyl cis-trans isomerase chr3 38256314-38249498 E EGN_Mt100125 20111014	1
mtr-miR2111l	IMGA|contig_59850_1.1	2842	2862	2.5	1	21	20.555	AUCCUUGGAAUGCAGAUUAUC	GAUGAUCAGCAUUUCAGGGAU	Cleavage	Mediator of RNA polymerase II transcription subunit 14 (Predicted) contig_59850 10201-2646 E PREDN 20111014	1
mtr-miR2111l	IMGA|Medtr1g087060.1	2956	2976	2.5	1	21	17.83	AUCCUUGGAAUGCAGAUUAUC	GAUGAUCAGCAUUUCAGGGAU	Cleavage	Mediator of RNA polymerase II transcription subunit chr1 23330112-23322664 H EGN_Mt100125 20111014	1
mtr-miR2118	IMGA|Medtr2g077630.1	353	374	1	1	22	16.238	UUACCGAUUCCACCCAUUCCUA	UGGGCAUGGGUGGAAUCGGUAA	Cleavage	hypothetical protein chr2 23941761-23938480 H EGN_Mt100125 20111014	1
mtr-miR2118	IMGA|Medtr2g077640.1	77	98	1	1	22	18.865	UUACCGAUUCCACCCAUUCCUA	UGGGCAUGGGUGGAAUCGGUAA	Cleavage	hypothetical protein chr2 23945834-23942958 H EGN_Mt100125 20111014	1
mtr-miR2118	IMGA|Medtr1g009260.1	44	65	1.5	1	22	22.472	UUACCGAUUCCACCCAUUCCUA	UGGGGAUGGGUGGAUUCGGUAA	Cleavage	hypothetical protein chr1 1866823-1867572 E EGN_Mt100125 20111014	1
mtr-miR2118	IMGA|Medtr6g024000.1	44	65	2	1	22	22.067	UUACCGAUUCCACCCAUUCCUA	UAGGCAUGGGUGGAUUCGGUAA	Cleavage	hypothetical protein chr6 5520983-5520336 E EGN_Mt100125 20111014	1
mtr-miR2118	IMGA|Medtr7g010860.1	4	25	1.5	1	22	16.678	UUACCGAUUCCACCCAUUCCUA	UUGGAAUGGGAGGAAUUGGUAA	Cleavage	hypothetical protein chr7 2243752-2244210 L EGN_Mt100125 20111014	1
mtr-miR2118	IMGA|Medtr6g023640.1	101	122	2.5	1	22	21.611	UUACCGAUUCCACCCAUUCCUA	UGGGGAUGGGCGGAUUCGGUAA	Cleavage	hypothetical protein chr6 5371470-5371649 L EGN_Mt100125 20111014	1
mtr-miR2118	IMGA|AC145023_17.1	170	191	3	1	22	16.368	UUACCGAUUCCACCCAUUCCUA	UGGGCAUGGGUGGAAUUGGAAA	Cleavage	hypothetical protein AC145023.4 66994-66614 L EGN_Mt100125 20111014	1
mtr-miR2118	IMGA|Medtr4g016560.1	43	64	3	1	22	16.845	UUACCGAUUCCACCCAUUCCUA	UGGGCAUGGGUGGAAUUGGAAA	Cleavage	hypothetical protein chr4 4149149-4148711 L EGN_Mt100125 20111014	1
mtr-miR2118	IMGA|AC145023_19.1	329	350	3	1	22	17.165	UUACCGAUUCCACCCAUUCCUA	UGGGCAUGGGUGGAAUUGGAAA	Cleavage	hypothetical protein AC145023.4 80183-78050 H EGN_Mt100125 20111014	1
mtr-miR2118	IMGA|contig_63801_2.1	572	593	2.5	1	22	14.555	UUACCGAUUCCACCCAUUCCUA	UGGGUAUGGGAGGGAUCGGUAA	Cleavage	Cc-nbs-lrr resistance protein contig_63801 7612-3896 E PREDN 20111014	1
mtr-miR2586a	IMGA|contig_186160_1.1	460	480	0	1	21	15.608	CGAGGAGUGUCCGUGCUUCAU	AUGAAGCACGGACACUCCUCG	Cleavage	Unknown protein contig_186160 413-939 I PREDN 20111014	1
mtr-miR2586a	IMGA|Medtr3g060950.1	631	651	0	1	21	16.817	CGAGGAGUGUCCGUGCUUCAU	AUGAAGCACGGACACUCCUCG	Cleavage	E3 ubiquitin-protein ligase BRE1-like protein chr3 18828730-18830585 H EGN_Mt100125 20111014	1
mtr-miR2586a	IMGA|contig_90128_1.1	554	574	0.5	1	21	18.953	CGAGGAGUGUCCGUGCUUCAU	AUGAAGCACGGACACUCCUUG	Cleavage	Polyadenylate-binding protein contig_90128 10-2434 I PREDN 20111014	1
mtr-miR2586a	IMGA|Medtr2g083520.1	440	460	1	1	21	17.354	CGAGGAGUGUCCGUGCUUCAU	AUGAAGCACGGACACUCCUCA	Cleavage	TIR-NBS-LRR type disease resistance protein chr2 25416243-25406476 E EGN_Mt100125 20111014	1
mtr-miR2586a	IMGA|Medtr5g037130.1	71	91	1	1	21	14.504	CGAGGAGUGUCCGUGCUUCAU	AUGAAGCACAGACACUCCUCG	Cleavage	hypothetical protein chr5 15777549-15777701 L EGN_Mt100125 20111014	1
mtr-miR2586a	IMGA|Medtr6g023790.1	563	583	1	1	21	17.372	CGAGGAGUGUCCGUGCUUCAU	AUGAAGCACGGAGACUCCUCG	Translation	Translation initiation factor eIF-2B subunit epsilon chr6 5436562-5441642 E EGN_Mt100125 20111014	1
mtr-miR2586a	IMGA|Medtr6g068990.1	143	163	1	1	21	16.172	CGAGGAGUGUCCGUGCUUCAU	AUGAAGCACUGACACUCCUCG	Cleavage	hypothetical protein chr6 13865643-13861084 F EGN_Mt100125 20111014	1
mtr-miR2586a	IMGA|Medtr7g037360.1	75	95	1.5	1	21	22.031	CGAGGAGUGUCCGUGCUUCAU	AUCAAGCACGGACACUCUUCG	Cleavage	hypothetical protein chr7 10684396-10681170 L EGN_Mt100125 20111014	1
mtr-miR2586a	IMGA|contig_90941_1.1	334	354	1.5	1	21	18.671	CGAGGAGUGUCCGUGCUUCAU	AUGAAGCAUGAACACUCCUCG	Translation	DsRNA-binding protein contig_90941 847-382 H PREDN 20111014	1
mtr-miR2586a	IMGA|Medtr1g113960.1	1718	1738	2	1	21	14.946	CGAGGAGUGUCCGUGCUUCAU	AUGAAGCACGAAUACUCCUUG	Translation	Protein kinase like protein chr1 32951049-32942295 E EGN_Mt100125 20111014	1
mtr-miR2586a	IMGA|Medtr6g059330.1	443	463	2	1	21	14.031	CGAGGAGUGUCCGUGCUUCAU	AUGAAGAACAGACACUCCUCG	Cleavage	Peptide chain release factor chr6 12166705-12169678 H EGN_Mt100125 20111014	1
mtr-miR2586a	IMGA|Medtr7g022670.1	1418	1438	2.5	1	21	15.785	CGAGGAGUGUCCGUGCUUCAU	AUGAAGCACGAACACUCAUCG	Translation	F-box family protein chr7 5712108-5715676 H EGN_Mt100125 20111014	1
mtr-miR2586a	IMGA|contig_22739_1.1	601	621	2.5	1	21	15.679	CGAGGAGUGUCCGUGCUUCAU	AUCAAGCACAGACACUUCUCG	Cleavage	Phospholipase C contig_22739 1350-392 H PREDN 20111014	1
mtr-miR2586a	IMGA|contig_53437_1.1	884	904	3	1	21	19.312	CGAGGAGUGUCCGUGCUUCAU	AUGAAGUACGAACACUCAUCG	Translation	E3 ubiquitin-protein ligase RNF19B contig_53437 275-3212 H PREDN 20111014	1
mtr-miR2592bl-5p	IMGA|Medtr1g079160.1	196	217	0.5	1	22	24.856	UGGCAAGUUUGAAUUUACCUCA	UGGGGUAAAUUCAAACUUGCCA	Cleavage	hypothetical protein chr1 19695366-19695112 H EGN_Mt100125 20111014	1
mtr-miR2592bl-5p	IMGA|Medtr2g085460.1	307	328	1.5	1	22	14.417	UGGCAAGUUUGAAUUUACCUCA	UGGGGUAAAUUCAAACUUGUUA	Cleavage	hypothetical protein chr2 26196420-26194858 I EGN_Mt100125 20111014	1
mtr-miR2592bl-5p	IMGA|Medtr7g079890.1	39	60	1.5	1	22	15.279	UGGCAAGUUUGAAUUUACCUCA	UGAGGCAAAUUCAAACUUGCUA	Cleavage	hypothetical protein chr7 22600251-22600872 H EGN_Mt100125 20111014	1
mtr-miR2592bl-5p	IMGA|Medtr5g043290.1	216	237	1.5	1	22	22.996	UGGCAAGUUUGAAUUUACCUCA	UGGGGCAAAUUCAAACUUGCCA	Cleavage	hypothetical protein chr5 18620169-18620755 I EGN_Mt100125 20111014	1
mtr-miR2592bl-5p	IMGA|AC233100_60.1	402	423	1.5	1	22	22.996	UGGCAAGUUUGAAUUUACCUCA	UGGGGCAAAUUCAAACUUGCCA	Cleavage	hypothetical protein AC233100.9 196437-195031 I EGN_Mt100125 20111014	1
mtr-miR2592bl-5p	IMGA|Medtr7g057130.1	438	459	1.5	1	22	22.996	UGGCAAGUUUGAAUUUACCUCA	UGGGGCAAAUUCAAACUUGCCA	Cleavage	hypothetical protein chr7 14890468-14891910 I EGN_Mt100125 20111014	1
mtr-miR2592bl-5p	IMGA|Medtr1g106650.1	88	109	2	1	22	18.388	UGGCAAGUUUGAAUUUACCUCA	UGGGGCAAAUUCAAACUUGCUA	Cleavage	hypothetical protein chr1 31376746-31376480 L EGN_Mt100125 20111014	1
mtr-miR2592bl-5p	IMGA|Medtr5g065730.1	217	238	2	1	22	17.645	UGGCAAGUUUGAAUUUACCUCA	UGGGGCAAAUUCAAACUUGCUA	Cleavage	hypothetical protein chr5 26679936-26680481 L EGN_Mt100125 20111014	1
mtr-miR2592bl-5p	IMGA|Medtr2g039740.1	216	237	2	1	22	18.344	UGGCAAGUUUGAAUUUACCUCA	UGGGGCAAAUUCAAACUUGCUA	Cleavage	hypothetical protein chr2 14760335-14759787 L EGN_Mt100125 20111014	1
mtr-miR2592bl-5p	IMGA|Medtr4g015810.1	237	258	2.5	1	22	18.459	UGGCAAGUUUGAAUUUACCUCA	UGGGGUAAAUUCAAAUUUACCA	Cleavage	hypothetical protein chr4 3887571-3887882 H EGN_Mt100125 20111014	1
mtr-miR2593a	IMGA|Medtr3g096920.1	476	496	1.5	1	21	11.968	UUAAAUGAAUGAACCUAGAAU	AUAUUAGGUUCAUUCAUUUAA	Cleavage	NAC-domain protein chr3 33556546-33557628 F EGN_Mt100125 20111014	1
mtr-miR2593e	IMGA|Medtr3g096920.1	481	504	1.5	1	24	11.152	AUACAUCAUUGAUUGAAUGAACCU	AGGUUCAUUCAUUUAAUGAUGUAU	Cleavage	NAC-domain protein chr3 33556546-33557628 F EGN_Mt100125 20111014	1
mtr-miR2593e	IMGA|Medtr8g041650.1	1919	1942	3	1	24	10.079	AUACAUCAUUGAUUGAAUGAACCU	AGGAUCCUUCCAUCAAUGAUGUAA	Cleavage	S-locus lectin protein kinase family protein chr8 10502250-10499119 H EGN_Mt100125 20111014	1
mtr-miR2598	IMGA|contig_61036_2.1	488	507	3	1	20	19.804	CUAAGGGUGAUUAUUCUGCC	UGCAGAAUAAUAACUCUUGG	Translation	Auxin response factor contig_61036 6760-7848 H PREDN 20111014	1
mtr-miR2601	IMGA|Medtr5g019210.1	525	546	2.5	1	22	19.755	UAUUUGGUAUCGCUUUGGUCCC	GGAACCAAAGCGAUACCAAUUA	Cleavage	hypothetical protein chr5 7005332-7008564 H EGN_Mt100125 20111014	1
mtr-miR2603	IMGA|Medtr4g115440.1	123	144	0.5	1	22	10.309	UUUGGUAUUGGUCCCUGCACUU	AAGUGCAGGGACCAAUGCCAAA	Cleavage	hypothetical protein chr4 39900894-39899026 L EGN_Mt100125 20111014	2
mtr-miR2603	IMGA|Medtr4g115440.1	152	173	2	1	22	13.173	UUUGGUAUUGGUCCCUGCACUU	AAGUGCAGGGACCAAUGCCAUA	Cleavage	hypothetical protein chr4 39900894-39899026 L EGN_Mt100125 20111014	2
mtr-miR2603	IMGA|Medtr4g038430.1	128	149	2.5	1	22	8.801	UUUGGUAUUGGUCCCUGCACUU	AAGUGCAGGGACCAAUGACAGA	Cleavage	Defensin chr4 12045815-12045377 L EGN_Mt100125 20111014	1
mtr-miR2603	IMGA|AC233661_7.1	41	62	0.5	1	22	18.843	UUUGGUAUUGGUCCCUGCACUU	AAGUGCAGGGACCAAUGCCAAA	Cleavage	hypothetical protein AC233661.2 40153-35318 L EGN_Mt100125 20111014	1
mtr-miR2603	IMGA|Medtr1g014400.1	152	173	0.5	1	22	13	UUUGGUAUUGGUCCCUGCACUU	AAGUGCAGGGACCAAUGCCAAA	Cleavage	hypothetical protein chr1 3801490-3797558 I EGN_Mt100125 20111014	1
mtr-miR2603	IMGA|Medtr5g076860.1	360	381	0.5	1	22	11.594	UUUGGUAUUGGUCCCUGCACUU	AAGUGCAGGGACCAAUGCCAAA	Cleavage	hypothetical protein chr5 31793566-31793114 I EGN_Mt100125 20111014	2
mtr-miR2603	IMGA|Medtr5g076860.1	389	410	1.5	1	22	9.047	UUUGGUAUUGGUCCCUGCACUU	AAGUGCAGAGACCAAUGCCAAA	Cleavage	hypothetical protein chr5 31793566-31793114 I EGN_Mt100125 20111014	2
mtr-miR2603	IMGA|Medtr1g101780.1	536	557	0.5	1	22	15.736	UUUGGUAUUGGUCCCUGCACUU	AAGUGCAGGGACCAAUGCCAAA	Cleavage	hypothetical protein chr1 30126647-30125236 I EGN_Mt100125 20111014	1
mtr-miR2603	IMGA|AC233658_8.1	28	49	0.5	1	22	15.556	UUUGGUAUUGGUCCCUGCACUU	AAGUGCAGGGACCAAUGCCAAA	Cleavage	U3 small nucleolar RNA-associated protein-like protein AC233658.2 45255-39479 E EGN_Mt100125 20111014	1
mtr-miR2603	IMGA|Medtr5g088210.1	29	50	1	1	22	10.017	UUUGGUAUUGGUCCCUGCACUU	AAGUGCAGGGACCAAUACCAAU	Cleavage	hypothetical protein chr5 37206244-37206426 L EGN_Mt100125 20111014	3
mtr-miR2603	IMGA|Medtr5g088210.1	60	81	1.5	1	22	11.233	UUUGGUAUUGGUCCCUGCACUU	AAGUGCAGGGACCAAUUCCAAA	Cleavage	hypothetical protein chr5 37206244-37206426 L EGN_Mt100125 20111014	3
mtr-miR2603	IMGA|Medtr5g088210.1	89	110	2	1	22	15.634	UUUGGUAUUGGUCCCUGCACUU	AAGUGUAUGGACCAAUGCCAAA	Cleavage	hypothetical protein chr5 37206244-37206426 L EGN_Mt100125 20111014	3
mtr-miR2603	IMGA|Medtr7g114840.1	279	300	1	1	22	14.405	UUUGGUAUUGGUCCCUGCACUU	AAGUGCAGGGAUCAAUGCCAAA	Cleavage	hypothetical protein chr7 37357371-37356184 I EGN_Mt100125 20111014	1
mtr-miR2603	IMGA|Medtr4g080900.1	187	208	1	1	22	11.11	UUUGGUAUUGGUCCCUGCACUU	AAGUGUAGGGACCAAUGCCAAA	Cleavage	NAD(P)H-quinone oxidoreductase chain chr4 27125191-27127336 H EGN_Mt100125 20111014	1
mtr-miR2603	IMGA|Medtr7g092180.1	71	92	1.5	1	22	11.418	UUUGGUAUUGGUCCCUGCACUU	AAGUGCAGGUACCAAUGCCAAA	Cleavage	hypothetical protein chr7 29224056-29222902 L EGN_Mt100125 20111014	1
mtr-miR2603	IMGA|Medtr5g021560.1	167	188	1.5	1	22	9.448	UUUGGUAUUGGUCCCUGCACUU	AAGUGCAGGAACCAAUGCCAAA	Cleavage	hypothetical protein chr5 8085317-8086370 L EGN_Mt100125 20111014	1
mtr-miR2603	IMGA|Medtr3g117140.1	27	48	2	1	22	9.597	UUUGGUAUUGGUCCCUGCACUU	AAGUGCAUGGACCAAUACCAAU	Cleavage	hypothetical protein chr3 42558574-42558356 L EGN_Mt100125 20111014	2
mtr-miR2603	IMGA|Medtr3g117140.1	108	129	2.5	1	22	13.654	UUUGGUAUUGGUCCCUGCACUU	AAGUGCAUGGACCAAUUCCAAA	Cleavage	hypothetical protein chr3 42558574-42558356 L EGN_Mt100125 20111014	2
mtr-miR2603	IMGA|AC146711_24.1	26	47	2	1	22	12.629	UUUGGUAUUGGUCCCUGCACUU	AAGUGCAGGAACCAAUGUCAAA	Cleavage	hypothetical protein AC146711.44 81870-82061 L EGN_Mt100125 20111014	1
mtr-miR2603	IMGA|Medtr5g061200.1	431	452	2	1	22	16.952	UUUGGUAUUGGUCCCUGCACUU	AAGCGCAGGGACCAAUGUCAAA	Cleavage	hypothetical protein chr5 24638505-24639548 H EGN_Mt100125 20111014	1
mtr-miR2603	IMGA|Medtr5g074850.1	1476	1497	2.5	1	22	14.025	UUUGGUAUUGGUCCCUGCACUU	AAGUGUAGAGACUAAUACUAAA	Cleavage	Cell division protease ftsH-like protein chr5 30788055-30794133 E EGN_Mt100125 20111014	1
mtr-miR2603	IMGA|Medtr8g101260.1	617	638	2.5	1	22	14.103	UUUGGUAUUGGUCCCUGCACUU	AGUUGCAGGGACCAAUACCAGC	Cleavage	Receptor-like protein kinase chr8 29235666-29238690 H EGN_Mt100125 20111014	1
mtr-miR2603	IMGA|AC233656_8.1	1118	1139	3	1	22	11.97	UUUGGUAUUGGUCCCUGCACUU	AAGAGCAGGGAUUAGUACCGAA	Cleavage	Pentatricopeptide repeat-containing protein AC233656.1 29185-27376 E EGN_Mt100125 20111014	1
mtr-miR2603	IMGA|Medtr4g032900.1	4614	4635	2.5	1	22	10.889	UUUGGUAUUGGUCCCUGCACUU	AAGCGCAGGAACCAAUGCCAAA	Cleavage	Helicase-like protein chr4 10090170-10082996 H EGN_Mt100125 20111014	1
mtr-miR2614	IMGA|Medtr5g015520.1	3	22	2.5	1	20	14.912	CGGUUCGACUCGUUAGGUUC	GAACCAAACGAGUCGAACUA	Cleavage	hypothetical protein chr5 5127753-5126883 E EGN_Mt100125 20111014	1
mtr-miR2614	IMGA|Medtr5g063220.1	3	22	2	1	20	21.436	CGGUUCGACUCGUUAGGUUC	GAACCUAACGAACCGAACCG	Translation	hypothetical protein chr5 25506930-25506493 L EGN_Mt100125 20111014	1
mtr-miR2616	IMGA|Medtr8g076270.1	109	130	1	1	22	14.893	AUUGGGUUUGGUUCGGGCGGAU	ACCCGCCCGAAACAAACCCAAU	Translation	hypothetical protein chr8 20769312-20768654 L EGN_Mt100125 20111014	1
mtr-miR2616	IMGA|Medtr3g069820.1	143	164	1.5	1	22	13.377	AUUGGGUUUGGUUCGGGCGGAU	ACCCGUCCGAAUCAAACUCAAU	Cleavage	hypothetical protein chr3 21949842-21950549 L EGN_Mt100125 20111014	1
mtr-miR2616	IMGA|Medtr4g054000.1	404	425	1.5	1	22	14.086	AUUGGGUUUGGUUCGGGCGGAU	ACCUACCCGAACCAAACCCAAU	Cleavage	hypothetical protein chr4 16319927-16319453 H EGN_Mt100125 20111014	1
mtr-miR2627	IMGA|Medtr1g012360.2	41	62	1	1	22	21.191	UUUCGGUAGUUAACUGCUGAGG	CCUCGGCAGUUAACUACCGAGA	Cleavage	ABAP1 chr1 2868244-2874167 E EGN_Mt100125 20111014	1
mtr-miR2627	IMGA|Medtr1g012360.1	41	62	1	1	22	21.191	UUUCGGUAGUUAACUGCUGAGG	CCUCGGCAGUUAACUACCGAGA	Cleavage	ABAP1 chr1 2868244-2874167 E EGN_Mt100125 20111014	1
mtr-miR2627	IMGA|Medtr1g050170.1	106	127	1	1	22	22.831	UUUCGGUAGUUAACUGCUGAGG	CUUCGGCAGUUAACUGCCGAAA	Cleavage	hypothetical protein chr1 13999741-13999523 L EGN_Mt100125 20111014	2
mtr-miR2627	IMGA|Medtr1g050170.1	47	68	3	1	22	23.262	UUUCGGUAGUUAACUGCUGAGG	CCUCGGCAGUUAACUCCCGAGG	Cleavage	hypothetical protein chr1 13999741-13999523 L EGN_Mt100125 20111014	2
mtr-miR2627	IMGA|Medtr1g091170.1	124	145	1	1	22	24.561	UUUCGGUAGUUAACUGCUGAGG	CUUCGGCAGUUAACUGCCGAAA	Cleavage	hypothetical protein chr1 25256444-25258339 I EGN_Mt100125 20111014	1
mtr-miR2627	IMGA|Medtr1g021810.1	517	538	2	1	22	17.592	UUUCGGUAGUUAACUGCUGAGG	CCUCGGCAGUUAACUAUCGGAG	Cleavage	Exocyst complex component SEC3A chr1 6734544-6733326 I EGN_Mt100125 20111014	1
mtr-miR2627	IMGA|Medtr4g133400.1	47	68	2	1	22	24.456	UUUCGGUAGUUAACUGCUGAGG	CCUCGGUAGUUAACUACCGAGG	Cleavage	hypothetical protein chr4 47249924-47250723 L EGN_Mt100125 20111014	1
mtr-miR2627	IMGA|Medtr7g115100.1	452	473	1.5	1	22	21.805	UUUCGGUAGUUAACUGCUGAGG	CUUCGGCAGUUAACUGCCGAGA	Cleavage	hypothetical protein chr7 37474969-37473702 H EGN_Mt100125 20111014	1
mtr-miR2627	IMGA|Medtr3g010010.2	47	68	1.5	1	22	17.189	UUUCGGUAGUUAACUGCUGAGG	CUUCGGCAGUUAACUACCGAGG	Cleavage	WD-repeat protein-like protein chr3 2201051-2194349 F EGN_Mt100125 20111014	1
mtr-miR2627	IMGA|Medtr3g010010.1	47	68	1.5	1	22	17.189	UUUCGGUAGUUAACUGCUGAGG	CUUCGGCAGUUAACUACCGAGG	Cleavage	WD-repeat protein-like protein chr3 2201051-2194349 F EGN_Mt100125 20111014	1
mtr-miR2627	IMGA|Medtr3g095370.1	13	34	2.5	1	22	23.268	UUUCGGUAGUUAACUGCUGAGG	CCUCGGCAGUUAACUGCUGAGG	Cleavage	hypothetical protein chr3 32785121-32784506 I EGN_Mt100125 20111014	1
mtr-miR2629a	IMGA|Medtr4g119360.1	6	26	1	1	21	21.62	AGUUUUCCUCGGUAGUUAACU	GGUUAACUACCGAGGAAAACC	Cleavage	hypothetical protein chr4 41261305-41260811 L EGN_Mt100125 20111014	1
mtr-miR2629a	IMGA|Medtr3g095160.1	57	77	1.5	1	21	24.828	AGUUUUCCUCGGUAGUUAACU	AGUUAACUGCCGAGGAAAACC	Cleavage	hypothetical protein chr3 32689517-32690623 H EGN_Mt100125 20111014	1
mtr-miR2629a	IMGA|Medtr3g010940.1	969	989	1.5	1	21	23.41	AGUUUUCCUCGGUAGUUAACU	AGUUAACUGCCGAGGAAAACC	Cleavage	hypothetical protein chr3 2585198-2580749 I EGN_Mt100125 20111014	1
mtr-miR2629a	IMGA|Medtr5g027320.1	5	25	2	1	21	16.505	AGUUUUCCUCGGUAGUUAACU	AGUUAACUGCCGAGGAAAAUG	Cleavage	hypothetical protein chr5 11101275-11100576 I EGN_Mt100125 20111014	1
mtr-miR2629a	IMGA|Medtr3g014220.1	356	376	2	1	21	15.012	AGUUUUCCUCGGUAGUUAACU	AGUUAACUGCCGAGGAAAAUG	Cleavage	hypothetical protein chr3 3376991-3378475 I EGN_Mt100125 20111014	1
mtr-miR2629a	IMGA|Medtr4g008980.1	165	185	2	1	21	21.641	AGUUUUCCUCGGUAGUUAACU	AGUUAACUACCGAGGAAACUU	Cleavage	hypothetical protein chr4 1443404-1442846 L EGN_Mt100125 20111014	1
mtr-miR2629a	IMGA|Medtr2g101760.1	53	73	2.5	1	21	20.931	AGUUUUCCUCGGUAGUUAACU	AGUUAACUACUGAGGAAACUU	Cleavage	hypothetical protein chr2 32713912-32713721 L EGN_Mt100125 20111014	1
mtr-miR2629a	IMGA|Medtr2g032720.1	356	376	2	1	21	12.279	AGUUUUCCUCGGUAGUUAACU	AGUUUACUACUGAGGAAAGCU	Cleavage	hypothetical protein chr2 11159929-11158733 I EGN_Mt100125 20111014	1
mtr-miR2629a	IMGA|Medtr3g067290.1	53	73	2.5	1	21	15.984	AGUUUUCCUCGGUAGUUAACU	AAUUAACUGCCGAGGAAAACC	Cleavage	hypothetical protein chr3 21257573-21258749 H EGN_Mt100125 20111014	1
mtr-miR2629a	IMGA|Medtr2g096070.1	50	70	2.5	1	21	19.266	AGUUUUCCUCGGUAGUUAACU	AGUUAACUGCCAAGGAAAACC	Translation	Far-red impaired response-like protein chr2 29758581-29755399 H EGN_Mt100125 20111014	1
mtr-miR2629h	IMGA|Medtr1g091170.1	165	188	0	1	24	21.314	GCAGAAGAUCCUCGGCAGUUAACU	AAUUAACUGCCGAGGAUCUUCUGC	Cleavage	hypothetical protein chr1 25256444-25258339 I EGN_Mt100125 20111014	1
mtr-miR2634	IMGA|contig_55899_1.1	143	162	2	1	20	15.366	UUUAUUCUCAGUUUGUUGCU	GGCAACAGAUUGAGAGUAAA	Cleavage	Alkaline alpha-galactosidase contig_55899 2605-142 H PREDN 20111014	1
mtr-miR2634	IMGA|Medtr6g018330.1	35	54	3	1	20	18.111	UUUAUUCUCAGUUUGUUGCU	GUCAACAAGCUGAGAAUGAA	Cleavage	Multiprotein bridging factor 1b chr6 4377914-4378462 H EGN_Mt100125 20111014	1
mtr-miR2634	IMGA|Medtr3g008310.1	524	543	2.5	1	20	17.701	UUUAUUCUCAGUUUGUUGCU	GGAAACAAAUUGAGGAUAAA	Cleavage	Cys2/His2 zinc-finger transcription factor chr3 1460554-1461381 H EGN_Mt100125 20111014	1
mtr-miR2643a	IMGA|Medtr5g057200.1	175	195	0	1	21	18.807	UUUGGGAUCAGAAAUUAGAGA	UCUCUAAUUUCUGAUCCCAAA	Cleavage	F-box/kelch-repeat protein chr5 22983588-22983034 H EGN_Mt100125 20111014	1
mtr-miR2643a	IMGA|Medtr5g057790.1	223	243	0.5	1	21	21.367	UUUGGGAUCAGAAAUUAGAGA	UCUCUAAUUUCUGAUCCCAAG	Cleavage	F-box/kelch-repeat protein chr5 23195553-23194363 H EGN_Mt100125 20111014	1
mtr-miR2643a	IMGA|Medtr3g010620.1	193	213	1	1	21	9.683	UUUGGGAUCAGAAAUUAGAGA	UCUUUAAUUUCUGAUCCUAAA	Cleavage	F-box/kelch-repeat protein chr3 2435167-2436348 E EGN_Mt100125 20111014	1
mtr-miR2643a	IMGA|contig_18704_1.1	163	183	1	1	21	11.166	UUUGGGAUCAGAAAUUAGAGA	UCUUUAAUUUCUGAUCCUAAA	Cleavage	F-box family protein contig_18704 2214-1042 H PREDN 20111014	1
mtr-miR2643a	IMGA|Medtr3g010590.1	202	222	1	1	21	12.879	UUUGGGAUCAGAAAUUAGAGA	UCUUUAAUUUCUGAUCCUAAA	Cleavage	F-box/kelch-repeat protein chr3 2425086-2426246 H EGN_Mt100125 20111014	1
mtr-miR2643a	IMGA|Medtr3g010920.1	217	237	1	1	21	10.919	UUUGGGAUCAGAAAUUAGAGA	UCUUUAAUUUCUGAUCCUAAA	Cleavage	F-box/kelch-repeat protein chr3 2579157-2578009 H EGN_Mt100125 20111014	1
mtr-miR2643a	IMGA|contig_174623_1.1	190	210	1.5	1	21	9.318	UUUGGGAUCAGAAAUUAGAGA	UCUUUAAUUUCUGAUCCCAAU	Cleavage	F-box family protein contig_174623 173-1392 F PREDN 20111014	1
mtr-miR2643a	IMGA|Medtr3g013740.1	217	237	1	1	21	15.356	UUUGGGAUCAGAAAUUAGAGA	UCUCUAAUAUCUGAUCCCAAA	Cleavage	F-box/kelch-repeat protein chr3 3120174-3121415 H EGN_Mt100125 20111014	1
mtr-miR2643a	IMGA|Medtr3g014570.1	172	192	1	1	21	10.73	UUUGGGAUCAGAAAUUAGAGA	UCUCUAAUAUCUGAUCCCAAA	Cleavage	F-box protein chr3 3534012-3532864 H EGN_Mt100125 20111014	1
mtr-miR2643a	IMGA|Medtr3g014540.1	172	192	1	1	21	12.301	UUUGGGAUCAGAAAUUAGAGA	UCUCUAAUAUCUGAUCCCAAA	Cleavage	F-box/kelch-repeat protein chr3 3518202-3517054 H EGN_Mt100125 20111014	1
mtr-miR2643a	IMGA|contig_240089_1.1	181	201	1.5	1	21	13.445	UUUGGGAUCAGAAAUUAGAGA	UCUAUAAUUUCUGAUCCUAAA	Cleavage	F-box family protein contig_240089 242-1543 H PREDN 20111014	1
mtr-miR2643a	IMGA|Medtr7g013590.1	193	213	1.5	1	21	6.469	UUUGGGAUCAGAAAUUAGAGA	UCAUUAAUUUCUGAUCCCAAA	Cleavage	F-box protein chr7 3503795-3505009 H EGN_Mt100125 20111014	1
mtr-miR2643a	IMGA|contig_60032_1.1	205	225	1.5	1	21	17.743	UUUGGGAUCAGAAAUUAGAGA	UCUCUAAUUUCCGAUCCUAAA	Translation	F-box family protein contig_60032 2453-3652 H PREDN 20111014	1
mtr-miR2643a	IMGA|Medtr3g007330.1	235	255	1.5	1	21	9.85	UUUGGGAUCAGAAAUUAGAGA	UCUUUAAUCUCUGAUCCCAAA	Cleavage	F-box/kelch-repeat protein chr3 1021101-1023041 H EGN_Mt100125 20111014	1
mtr-miR2643a	IMGA|Medtr3g010520.1	160	180	1.5	1	21	12.457	UUUGGGAUCAGAAAUUAGAGA	UCUCUUAUUUCUGAUCCUAAA	Cleavage	F-box/kelch-repeat protein chr3 2409698-2410780 H EGN_Mt100125 20111014	1
mtr-miR2643a	IMGA|contig_117203_1.1	187	207	3	1	21	7.358	UUUGGGAUCAGAAAUUAGAGA	UCUUUAAUUUCUGAUCCCACU	Cleavage	F-box family protein contig_117203 1648-384 E PREDN 20111014	1
mtr-miR2643a	IMGA|contig_59665_1.1	184	204	2	1	21	10.311	UUUGGGAUCAGAAAUUAGAGA	UCGUUAAUUUCUGAUCCUAAA	Cleavage	F-box family protein contig_59665 708-1784 H PREDN 20111014	1
mtr-miR2645	IMGA|Medtr5g020000.1	1091	1111	3	1	21	17.562	UUUCUAGAGAUGAGCAUAUAU	AUAUAUUCUCAUCUCUUGAAG	Cleavage	Swi2/Snf2-related chromatin remodeling ATPase chr5 7336127-7341653 E EGN_Mt100125 20111014	1
mtr-miR2645	IMGA|Medtr8g005040.1	527	546	2.5	1	20	20.41	UUUCUAGAGAUGAGCAUAUA	GAUAUGCUCUUCUCUGGAAA	Translation	hypothetical protein chr8 171154-162989 F EGN_Mt100125 20111014	1
mtr-miR2645	IMGA|contig_68194_1.1	1397	1417	3	1	21	17.243	UUUCUAGAGAUGAGCAUAUAU	AAAGAUGCUCAUCUCUGGAAG	Cleavage	Cc-nbs-lrr resistance protein contig_68194 3948-467 E PREDN 20111014	1
mtr-miR2651	IMGA|contig_49619_1.1	684	704	0	1	21	13.393	UUUGAUUGGUAUGCCUGCAUU	AAUGCAGGCAUACCAAUCAAA	Cleavage	DNA glycosylase contig_49619 8533-525 E PREDN 20111014	1
mtr-miR2651	IMGA|Medtr4g081750.1	235	255	3	1	21	18.947	UUUGAUUGGUAUGCCUGCAUU	AAUGGUGGCAUACCAAUCAAU	Cleavage	Serine/threonine protein kinase chr4 27527968-27516434 H EGN_Mt100125 20111014	1
mtr-miR2651	IMGA|contig_72702_1.1	294	314	3	1	21	15.832	UUUGAUUGGUAUGCCUGCAUU	AAAGCAGGUGAACCAAUCAAA	Translation	Senescence-associated protein contig_72702 76-1682 E PREDN 20111014	1
mtr-miR2651	IMGA|Medtr6g092520.1	604	624	3	1	21	13.404	UUUGAUUGGUAUGCCUGCAUU	AAAGUAGGGAUACCAAUUAAA	Cleavage	Transcripteion factor chr6 23062297-23060783 H EGN_Mt100125 20111014	1
mtr-miR2651	IMGA|contig_71090_1.1	596	615	2.5	1	20	15.925	UUUGAUUGGUAUGCCUGCAU	AUUGAGGCAUACCAAUCAAG	Cleavage	Alpha-N-acetylglucosaminidase contig_71090 849-4029 H PREDN 20111014	1
mtr-miR2676a	IMGA|Medtr3g083500.1	2306	2326	3	1	21	16.217	CAUUGUUUGGAUAAUAAUUUG	CAAAUUCUUGUUCAAACAAUU	Cleavage	Mediator of RNA polymerase II transcription subunit chr3 26963044-26941628 E EGN_Mt100125 20111014	1
mtr-miR2676a	IMGA|Medtr5g096630.1	575	595	2.5	1	21	15.365	CAUUGUUUGGAUAAUAAUUUG	UAGAUUAUUUUCCGGACAAUG	Cleavage	F-box/WD-40 repeat-containing protein chr5 41222652-41224304 H EGN_Mt100125 20111014	1
mtr-miR2676a	IMGA|contig_203930_1.1	250	270	3	1	21	14.094	CAUUGUUUGGAUAAUAAUUUG	CAUAUCGUUGUCCAAACAAUG	Cleavage	Unknown protein contig_203930 784-309 H PREDN 20111014	1
mtr-miR393a	IMGA|contig_52084_1.1	1533	1552	2	1	20	21.284	UCCAAAGGGAUCGCAUUGAU	GACAAUGCGAUCCCUUUGGA	Cleavage	F-box family protein contig_52084 4814-1598 F PREDN 20111014	1
mtr-miR393a	IMGA|Medtr3g065460.1	619	638	3	1	20	21.482	UCCAAAGGGAUCGCAUUGAU	AAUGGUGUGAUCCCUUUGGA	Cleavage	Glucan endo-1	3-beta-glucosidase chr3 20929458-20933251 H EGN_Mt100125 20111014	1
mtr-miR393b-3p	IMGA|Medtr3g052260.1	139	159	3	1	21	22.316	UUUGGGAUCAUGCUAUCCCUU	AAGGGAGAGCAUGAUCCUACA	Cleavage	hypothetical protein chr3 16451285-16445872 F EGN_Mt100125 20111014	1
mtr-miR393b-3p	IMGA|Medtr5g053930.1	999	1019	3	1	21	22.887	UUUGGGAUCAUGCUAUCCCUU	AAGGGAUAGUCUGAUGCCAAA	Translation	Helicase sen1 chr5 21669980-21650598 E EGN_Mt100125 20111014	1
mtr-miR396a-5p	IMGA|Medtr7g032320.1	158	178	2.5	1	21	13.669	UUCCACAGCUUUCUUGAACUU	AAGUUCAAGAACGCUGUGCAA	Translation	hypothetical protein chr7 9416913-9417492 L EGN_Mt100125 20111014	1
mtr-miR396a-5p	IMGA|Medtr3g052060.1	89	109	2.5	1	21	15.335	UUCCACAGCUUUCUUGAACUU	AAGUUCAAGAACGCUGUGCAA	Translation	hypothetical protein chr3 16351082-16348632 L EGN_Mt100125 20111014	1
mtr-miR396a-5p	IMGA|Medtr4g007080.1	892	912	2.5	1	21	15.511	UUCCACAGCUUUCUUGAACUU	AAGUUGAAGGAAGUUGUGGAG	Cleavage	hypothetical protein chr4 1071007-1073839 F EGN_Mt100125 20111014	1
mtr-miR396a-5p	IMGA|Medtr4g130540.1	1720	1740	2.5	1	21	9.715	UUCCACAGCUUUCUUGAACUU	AAGAUUGAGAAGGCUGUGGAA	Cleavage	Heat-shock protein chr4 45851754-45849633 E EGN_Mt100125 20111014	1
mtr-miR396a-5p	IMGA|contig_163390_1.1	2181	2201	2.5	1	21	16.743	UUCCACAGCUUUCUUGAACUU	AGGUUCAGGAGAGGUGUGGAA	Cleavage	Receptor kinase-like protein contig_163390 2655-244 H PREDN 20111014	1
mtr-miR396a-5p	IMGA|Medtr6g013010.1	554	574	3	1	21	10.516	UUCCACAGCUUUCUUGAACUU	AAGUUCAAGAACGUUGUGCAA	Translation	hypothetical protein chr6 3217292-3220153 I EGN_Mt100125 20111014	1
mtr-miR396a-5p	IMGA|Medtr4g030200.1	1	21	3	1	21	18.789	UUCCACAGCUUUCUUGAACUU	AUGUUCAAGAAGGCGGUGGAA	Cleavage	Ligatin chr4 9103742-9095324 F EGN_Mt100125 20111014	1
mtr-miR396b-5p	IMGA|Medtr4g030200.1	2	21	3	1	20	18.789	UUCCACAGCUUUCUUGAACU	UGUUCAAGAAGGCGGUGGAA	Cleavage	Ligatin chr4 9103742-9095324 F EGN_Mt100125 20111014	1
mtr-miR396b-3p	IMGA|Medtr7g009790.1	2535	2555	3	1	21	19.144	GUUCAAUAAAGCUGUGGGAAG	CUUUCCACAGUUGUAUUGGAU	Translation	Receptor-like protein kinase chr7 1724523-1727702 H EGN_Mt100125 20111014	1
mtr-miR396b-3p	IMGA|Medtr3g107070.1	547	566	3	1	20	20.786	GUUCAAUAAAGCUGUGGGAA	AUUCCACAGGUUUAUUGGAC	Translation	Kinase-like protein chr3 38017276-38014880 E EGN_Mt100125 20111014	1
mtr-miR397-5p	IMGA|contig_238663_1.1	669	689	0.5	1	21	7.981	UCAUUGAGUGCAGCGUUGAUG	CAUCAAUGCUGCACUCAAUGA	Cleavage	Laccase 1a contig_238663 829-3139 E PREDN 20111014	1
mtr-miR397-5p	IMGA|Medtr4g015120.1	663	683	0.5	1	21	14.405	UCAUUGAGUGCAGCGUUGAUG	CAUCAAUGCUGCACUCAAUGA	Cleavage	Laccase 1a chr4 3512179-3516483 F EGN_Mt100125 20111014	1
mtr-miR397-5p	IMGA|contig_8838_1.1	90	110	0.5	1	21	12.062	UCAUUGAGUGCAGCGUUGAUG	UAUCAAUGCUGCACUCAAUGA	Cleavage	Laccase contig_8838 391-2110 E PREDN 20111014	1
mtr-miR397-5p	IMGA|Medtr5g020620.1	726	746	3	1	21	11.538	UCAUUGAGUGCAGCGUUGAUG	CGUCAACGCUGCCCUCAACGA	Translation	Laccase-11 chr5 7644181-7646418 H EGN_Mt100125 20111014	1
mtr-miR397-5p	IMGA|Medtr7g061030.1	61	80	3	1	20	17.26	UCAUUGAGUGCAGCGUUGAU	CUCAAUGUUCCACUCAAUGA	Translation	hypothetical protein chr7 16232715-16232284 H EGN_Mt100125 20111014	1
mtr-miR399b	IMGA|Medtr5g068140.1	245	265	2.5	1	21	21.185	UGCCAAAGGAGAGCUGCCCUG	CAGGGCAACUCUUCUUUGGCU	Cleavage	Inorganic phosphate transporter 1-1 chr5 27837647-27835974 H EGN_Mt100125 20111014	1
mtr-miR399b	IMGA|contig_165386_1.1	248	268	3	1	21	15.66	UGCCAAAGGAGAGCUGCCCUG	CAGGGCAACUUUUCUUUGGCU	Cleavage	Phosphate transporter contig_165386 1915-60 E PREDN 20111014	1
mtr-miR399l	IMGA|Medtr5g068140.1	245	265	1.5	1	21	21.185	UGCCAAAGGAGAGUUGCCCUG	CAGGGCAACUCUUCUUUGGCU	Cleavage	Inorganic phosphate transporter 1-1 chr5 27837647-27835974 H EGN_Mt100125 20111014	1
mtr-miR399l	IMGA|contig_165386_1.1	248	268	2	1	21	15.66	UGCCAAAGGAGAGUUGCCCUG	CAGGGCAACUUUUCUUUGGCU	Cleavage	Phosphate transporter contig_165386 1915-60 E PREDN 20111014	1
mtr-miR399l	IMGA|contig_55420_1.1	59	79	3	1	21	20.879	UGCCAAAGGAGAGUUGCCCUG	CAUGGCAACUAUCUUUUGGUA	Translation	Anion transporter contig_55420 395-1101 E PREDN 20111014	1
mtr-miR482-5p	IMGA|contig_7679_1.1	209	229	3	1	21	13.896	GGCAUGGGAUAGUAGGGAAGA	UCAUCCCUUCAAUCCCAUGCC	Translation	Unknown protein contig_7679 256-1395 I PREDN 20111014	1
mtr-miR5205a	IMGA|Medtr7g100190.1	153	175	0	1	23	9.755	CAUACAAUUUGGGACGGAGGGAG	CUCCCUCCGUCCCAAAUUGUAUG	Cleavage	CBL-interacting protein kinase chr7 31521665-31521948 H EGN_Mt100125 20111014	1
mtr-miR5205a	IMGA|Medtr1g098490.1	39	61	0	1	23	22.325	CAUACAAUUUGGGACGGAGGGAG	CUCCCUCCGUCCCAAAUUGUAUG	Cleavage	hypothetical protein chr1 28282913-28283119 L EGN_Mt100125 20111014	1
mtr-miR5205a	IMGA|Medtr1g110540.1	161	183	0	1	23	8.187	CAUACAAUUUGGGACGGAGGGAG	CUCCCUCCGUCCCAAAUUGUAUG	Cleavage	hypothetical protein chr1 32606398-32606845 L EGN_Mt100125 20111014	1
mtr-miR5205a	IMGA|Medtr3g091910.1	116	138	0	1	23	10.351	CAUACAAUUUGGGACGGAGGGAG	CUCCCUCCGUCCCAAAUUGUAUG	Cleavage	hypothetical protein chr3 31388442-31388278 L EGN_Mt100125 20111014	1
mtr-miR5205a	IMGA|contig_251257_14.1	202	224	0.5	1	23	11.814	CAUACAAUUUGGGACGGAGGGAG	CUCCCUCCGUUCCAAAUUGUAUG	Cleavage	Unknown protein contig_251257 247-507 H PREDN 20111014	1
mtr-miR5205b	IMGA|Medtr7g077270.1	19	42	0.5	1	24	10.642	CUUAUAAUUAGGGACGGAGGGAGU	ACUCCCUCCGUCUCUAAUUAUAAG	Cleavage	hypothetical protein chr7 21363116-21363292 L EGN_Mt100125 20111014	1
mtr-miR5205b	IMGA|Medtr4g128860.1	19	42	1	1	24	9.87	CUUAUAAUUAGGGACGGAGGGAGU	ACUCCCUCCAUCCCUAAUUAUAAG	Cleavage	hypothetical protein chr4 45099292-45099456 L EGN_Mt100125 20111014	1
mtr-miR5205b	IMGA|AC229727_20.1	378	401	0.5	1	24	23.288	CUUAUAAUUAGGGACGGAGGGAGU	ACUACCUCCGUCCCUAGUUAUAAG	Cleavage	hypothetical protein AC229727.11 107094-106144 I EGN_Mt100125 20111014	1
mtr-miR5205b	IMGA|Medtr6g069480.1	2632	2655	2.5	1	24	8.04	CUUAUAAUUAGGGACGGAGGGAGU	ACUCCCUCCGUCCCUAUAUAUAAG	Cleavage	Pentatricopeptide repeat-containing protein chr6 14072563-14082384 H EGN_Mt100125 20111014	1
mtr-miR5205b	IMGA|Medtr5g031170.1	1591	1614	1.5	1	24	9.815	CUUAUAAUUAGGGACGGAGGGAGU	ACUACCUCUGUCCCAAAUUAUAAG	Translation	MYST1 protein chr5 12939178-12944684 E EGN_Mt100125 20111014	1
mtr-miR5205b	IMGA|Medtr8g098570.1	205	228	2.5	1	24	15.24	CUUAUAAUUAGGGACGGAGGGAGU	ACUCCCUCCGGUCCUAUUUAUAAG	Cleavage	hypothetical protein chr8 28552192-28552566 L EGN_Mt100125 20111014	1
mtr-miR5205b	IMGA|Medtr7g100190.1	152	175	3	1	24	9.755	CUUAUAAUUAGGGACGGAGGGAGU	ACUCCCUCCGUCCCAAAUUGUAUG	Translation	CBL-interacting protein kinase chr7 31521665-31521948 H EGN_Mt100125 20111014	1
mtr-miR5205b	IMGA|Medtr1g098490.1	38	61	3	1	24	22.325	CUUAUAAUUAGGGACGGAGGGAGU	ACUCCCUCCGUCCCAAAUUGUAUG	Translation	hypothetical protein chr1 28282913-28283119 L EGN_Mt100125 20111014	1
mtr-miR5205b	IMGA|Medtr1g110540.1	160	183	3	1	24	8.187	CUUAUAAUUAGGGACGGAGGGAGU	ACUCCCUCCGUCCCAAAUUGUAUG	Translation	hypothetical protein chr1 32606398-32606845 L EGN_Mt100125 20111014	1
mtr-miR5205b	IMGA|Medtr3g091910.1	115	138	3	1	24	10.351	CUUAUAAUUAGGGACGGAGGGAGU	ACUCCCUCCGUCCCAAAUUGUAUG	Translation	hypothetical protein chr3 31388442-31388278 L EGN_Mt100125 20111014	1
mtr-miR5205c	IMGA|AC229727_20.1	378	401	0.5	1	24	23.288	CUUAUAAUUAGGGACGGAGGUAGU	ACUACCUCCGUCCCUAGUUAUAAG	Cleavage	hypothetical protein AC229727.11 107094-106144 I EGN_Mt100125 20111014	1
mtr-miR5205c	IMGA|Medtr5g031170.1	1591	1614	1.5	1	24	9.815	CUUAUAAUUAGGGACGGAGGUAGU	ACUACCUCUGUCCCAAAUUAUAAG	Translation	MYST1 protein chr5 12939178-12944684 E EGN_Mt100125 20111014	1
mtr-miR5205c	IMGA|Medtr7g077270.1	19	42	0.5	1	24	10.642	CUUAUAAUUAGGGACGGAGGUAGU	ACUCCCUCCGUCUCUAAUUAUAAG	Cleavage	hypothetical protein chr7 21363116-21363292 L EGN_Mt100125 20111014	1
mtr-miR5205c	IMGA|Medtr4g128860.1	19	42	1	1	24	9.87	CUUAUAAUUAGGGACGGAGGUAGU	ACUCCCUCCAUCCCUAAUUAUAAG	Cleavage	hypothetical protein chr4 45099292-45099456 L EGN_Mt100125 20111014	1
mtr-miR5205c	IMGA|Medtr6g069480.1	2632	2655	2.5	1	24	8.04	CUUAUAAUUAGGGACGGAGGUAGU	ACUCCCUCCGUCCCUAUAUAUAAG	Cleavage	Pentatricopeptide repeat-containing protein chr6 14072563-14082384 H EGN_Mt100125 20111014	1
mtr-miR5208a	IMGA|Medtr4g128920.1	88	110	0.5	1	23	10.95	AACAUGGAUGUUGUGAGUUUGUU	AACAAACUCAUAACAUCCAUGUU	Cleavage	hypothetical protein chr4 45117719-45117379 L EGN_Mt100125 20111014	1
mtr-miR5208a	IMGA|Medtr4g104280.1	70	92	1.5	1	23	9.136	AACAUGGAUGUUGUGAGUUUGUU	AACAAACUCACAACAUCCAAGUU	Cleavage	hypothetical protein chr4 36197679-36197012 L EGN_Mt100125 20111014	1
mtr-miR5208a	IMGA|Medtr2g027340.1	73	95	1.5	1	23	14.999	AACAUGGAUGUUGUGAGUUUGUU	AACAAACUCACAACAUCCAAGUU	Cleavage	hypothetical protein chr2 8870371-8870577 L EGN_Mt100125 20111014	1
mtr-miR5208a	IMGA|Medtr2g005210.1	73	95	2	1	23	14.596	AACAUGGAUGUUGUGAGUUUGUU	AACAAACUCACAGCAUCCAAGUU	Cleavage	hypothetical protein chr2 83967-84173 L EGN_Mt100125 20111014	1
mtr-miR5208a	IMGA|Medtr2g025200.1	73	95	2	1	23	13.602	AACAUGGAUGUUGUGAGUUUGUU	AACAAACUCACAGCAUCCAAGUU	Cleavage	hypothetical protein chr2 7749439-7751391 L EGN_Mt100125 20111014	1
mtr-miR5208a	IMGA|Medtr8g030560.1	73	95	2	1	23	14.337	AACAUGGAUGUUGUGAGUUUGUU	AACAAACUCACAGCAUCCAAGUU	Cleavage	hypothetical protein chr8 7111850-7114224 L EGN_Mt100125 20111014	1
mtr-miR5208a	IMGA|Medtr1g041700.1	73	95	1.5	1	23	11.429	AACAUGGAUGUUGUGAGUUUGUU	AAUAAACUCACAACAUCCAAGUU	Cleavage	hypothetical protein chr1 11748458-11748787 I EGN_Mt100125 20111014	1
mtr-miR5208a	IMGA|Medtr7g089020.1	73	95	2	1	23	8.589	AACAUGGAUGUUGUGAGUUUGUU	AACAAACUCACAGCAUCCAAGUU	Cleavage	hypothetical protein chr7 27571501-27568780 I EGN_Mt100125 20111014	1
mtr-miR5208a	IMGA|Medtr4g009910.1	73	95	2.5	1	23	14.599	AACAUGGAUGUUGUGAGUUUGUU	AACAAACUCACAGUAUCCAAGUU	Cleavage	hypothetical protein chr4 1839707-1840006 L EGN_Mt100125 20111014	1
mtr-miR5208a	IMGA|Medtr4g119330.1	49	71	2.5	1	23	10.555	AACAUGGAUGUUGUGAGUUUGUU	AACAAACUCACAUCAUCCAAGUU	Translation	hypothetical protein chr4 41249596-41249414 L EGN_Mt100125 20111014	1
mtr-miR5208a	IMGA|Medtr7g110300.1	73	95	2.5	1	23	12.099	AACAUGGAUGUUGUGAGUUUGUU	AACAUACUCACAACAUCCAAGUU	Cleavage	hypothetical protein chr7 35159238-35159444 L EGN_Mt100125 20111014	1
mtr-miR5208a	IMGA|Medtr5g014660.1	73	95	3	1	23	15.075	AACAUGGAUGUUGUGAGUUUGUU	AACAAACUCACAACAUCAAAGUU	Cleavage	hypothetical protein chr5 4697497-4697291 L EGN_Mt100125 20111014	1
mtr-miR5208a	IMGA|Medtr3g098370.1	73	95	3	1	23	10.799	AACAUGGAUGUUGUGAGUUUGUU	AACAAACUCACAACAUCCAAAUU	Cleavage	hypothetical protein chr3 34026028-34026327 L EGN_Mt100125 20111014	1
mtr-miR5208a	IMGA|Medtr2g014310.1	106	128	3	1	23	12.316	AACAUGGAUGUUGUGAGUUUGUU	AACAAACUCACAACACCUAAGUU	Cleavage	hypothetical protein chr2 4298521-4300328 L EGN_Mt100125 20111014	1
mtr-miR5208d	IMGA|Medtr3g056420.1	1	24	0	1	24	8.876	CAUAUUAGUCAUAUUUGUAGGCAU	AUGCCUACAAAUAUGACUAAUAUG	Cleavage	hypothetical protein chr3 17808461-17808237 H EGN_Mt100125 20111014	1
mtr-miR5208d	IMGA|Medtr4g101980.1	1	24	1.5	1	24	9.158	CAUAUUAGUCAUAUUUGUAGGCAU	AUGCCUACAAAUAUGACUAAUACG	Cleavage	hypothetical protein chr4 35338494-35338324 H EGN_Mt100125 20111014	1
mtr-miR5213-5p	IMGA|Medtr3g025460.1	73	94	0	1	22	14.581	UACGUGUGUCUUCACCUCUGAA	UUCAGAGGUGAAGACACACGUA	Cleavage	TIR-NBS disease resistance-like protein chr3 7173700-7172997 I EGN_Mt100125 20111014	1
mtr-miR5213-5p	IMGA|Medtr4g014580.1	76	97	1.5	1	22	11.464	UACGUGUGUCUUCACCUCUGAA	UUCAGAGGCGAAGAUACACGUA	Cleavage	Tir-nbs-lrr resistance protein chr4 3268689-3262200 E EGN_Mt100125 20111014	1
mtr-miR5213-5p	IMGA|Medtr6g088260.1	76	97	3	1	22	19.447	UACGUGUGUCUUCACCUCUGAA	UUCAGAGGUGAAGACACUCGCA	Cleavage	Tir-nbs-lrr resistance protein chr6 21099107-21090923 E EGN_Mt100125 20111014	1
mtr-miR5213-5p	IMGA|Medtr6g087260.1	76	97	3	1	22	17.367	UACGUGUGUCUUCACCUCUGAA	UUCAGAGGUGAAGACACUCGCA	Cleavage	Tir-nbs-lrr resistance protein chr6 20668625-20672353 H EGN_Mt100125 20111014	1
mtr-miR5213-5p	IMGA|Medtr6g088070.1	76	97	3	1	22	17.367	UACGUGUGUCUUCACCUCUGAA	UUCAGAGGUGAAGACACUCGCA	Cleavage	Tir-nbs-lrr resistance protein chr6 20993569-20989708 E EGN_Mt100125 20111014	1
mtr-miR5213-5p	IMGA|contig_49112_1.1	73	94	3	1	22	19.326	UACGUGUGUCUUCACCUCUGAA	UUCAGAGGUGAAGACACCCGCA	Cleavage	TIR-NBS disease resistance-like protein contig_49112 1358-4793 H PREDN 20111014	1
mtr-miR5213-5p	IMGA|Medtr6g084370.1	79	100	3	1	22	10.599	UACGUGUGUCUUCACCUCUGAA	UUCAGAGGUGAAGACACUCGCA	Cleavage	Tir-nbs-lrr resistance protein chr6 19671204-19672577 H EGN_Mt100125 20111014	1
mtr-miR5213-5p	IMGA|Medtr3g022930.1	403	424	3	1	22	15.769	UACGUGUGUCUUCACCUCUGAA	UUCAGAGGGGAAGACACGCGAA	Cleavage	TMV resistance protein N chr3 6535301-6525791 E EGN_Mt100125 20111014	1
mtr-miR5213-5p	IMGA|Medtr8g020430.1	55	76	3	1	22	18.39	UACGUGUGUCUUCACCUCUGAA	UUCAGAGGGGAAGAUACUCGUA	Cleavage	Resistance protein chr8 4844719-4840943 E EGN_Mt100125 20111014	1
mtr-miR5228	IMGA|Medtr5g066240.1	1497	1517	2.5	1	21	20.676	UCUGGUGUACAACUUGAUGGA	UACAUCAAGUCGUACAUCAGA	Translation	Sentrin-specific protease chr5 26951386-26956616 H EGN_Mt100125 20111014	1
mtr-miR5231	IMGA|contig_167620_1.1	323	343	3	1	21	19.137	UUAUGCAAGUAGAUAAGCUCA	UGAGCUUAUCUACUGACAUAA	Cleavage	OB-fold nucleic acid binding domain containing protein contig_167620 696-1367 H PREDN 20111014	1
mtr-miR5234	IMGA|Medtr1g095070.3	506	526	3	1	21	19.959	UUUUGUUGUGGAUGGCAGAAG	CUGCUGUUAUCUACAACAAAG	Cleavage	Aquaporin PIP chr1 27095112-27098262 F EGN_Mt100125 20111014	1
mtr-miR5234	IMGA|Medtr1g095070.2	506	526	3	1	21	22.676	UUUUGUUGUGGAUGGCAGAAG	CUGCUGUUAUCUACAACAAAG	Cleavage	Aquaporin PIP chr1 27095112-27098262 F EGN_Mt100125 20111014	1
mtr-miR5234	IMGA|Medtr1g095070.1	692	712	3	1	21	22.676	UUUUGUUGUGGAUGGCAGAAG	CUGCUGUUAUCUACAACAAAG	Cleavage	Aquaporin PIP chr1 27095112-27098262 F EGN_Mt100125 20111014	1
mtr-miR5234	IMGA|Medtr5g063310.1	217	236	3	1	20	2.109	UUUUGUUGUGGAUGGCAGAA	CUCUCUCAUUCACAACAAAA	Cleavage	VQ motif family protein expressed chr5 25547936-25546366 E EGN_Mt100125 20111014	1
mtr-miR5235a	IMGA|Medtr1g099420.2	110	130	2	1	21	6.48	AUAAGGUCAAUGAUUGGCGUG	CACUCCAAUCAUUCACCUUAU	Cleavage	hypothetical protein chr1 28837498-28841388 F EGN_Mt100125 20111014	1
mtr-miR5235a	IMGA|Medtr1g099420.1	110	130	2	1	21	6.48	AUAAGGUCAAUGAUUGGCGUG	CACUCCAAUCAUUCACCUUAU	Cleavage	hypothetical protein chr1 28837498-28841388 F EGN_Mt100125 20111014	1
mtr-miR5235a	IMGA|Medtr3g031790.1	177	197	3	1	21	10.982	AUAAGGUCAAUGAUUGGCGUG	UACCUCAAUCGUUGACCUUAA	Cleavage	Gamma-interferon-inducible lysosomal thiol reductase chr3 9776836-9780287 F EGN_Mt100125 20111014	1
mtr-miR5237	IMGA|Medtr5g063740.1	855	875	2.5	1	21	13.303	UUCAAAAGAUUUAGUUGGGAU	AACCCAACUAACUUUUUUGAA	Translation	Receptor-like kinase-like protein chr5 25729319-25726307 E EGN_Mt100125 20111014	1
mtr-miR5237	IMGA|Medtr4g015550.1	1082	1101	3	1	20	19.788	UUCAAAAGAUUUAGUUGGGA	CUUCAAUUGAAUCUUUUGAA	Cleavage	Alpha-amylase chr4 3763844-3768228 E EGN_Mt100125 20111014	1
mtr-miR5237	IMGA|contig_75387_1.1	848	867	2.5	1	20	18.349	UUCAAAAGAUUUAGUUGGGA	ACCCAAGUAGAUCUUUUGAA	Cleavage	Dehydration-responsive protein-like protein contig_75387 39-5885 F PREDN 20111014	1
mtr-miR5237	IMGA|Medtr7g016780.1	881	901	3	1	21	21.277	UUCAAAAGAUUUAGUUGGGAU	AUUACAACUCAAUCUUUUGGA	Cleavage	Chalcone synthase chr7 4245428-4246982 F EGN_Mt100125 20111014	1
mtr-miR5237	IMGA|Medtr7g016800.1	881	901	3	1	21	19.764	UUCAAAAGAUUUAGUUGGGAU	AUUACAACUCAAUCUUUUGGA	Cleavage	Chalcone synthase chr7 4253076-4254883 F EGN_Mt100125 20111014	1
mtr-miR5237	IMGA|Medtr7g016700.1	881	901	3	1	21	19.584	UUCAAAAGAUUUAGUUGGGAU	AUUACAACUCAAUCUUUUGGA	Cleavage	Chalcone synthase chr7 4227236-4228878 F EGN_Mt100125 20111014	1
mtr-miR5237	IMGA|Medtr7g016720.1	881	901	3	1	21	20.453	UUCAAAAGAUUUAGUUGGGAU	AUUACAACUCAAUCUUUUGGA	Cleavage	Chalcone synthase chr7 4233851-4232234 F EGN_Mt100125 20111014	1
mtr-miR5237	IMGA|Medtr5g007730.1	881	901	3	1	21	18.458	UUCAAAAGAUUUAGUUGGGAU	AUUACAACUCAAUCUUUUGGA	Cleavage	Chalcone synthase chr5 1254424-1256128 F EGN_Mt100125 20111014	1
mtr-miR5237	IMGA|Medtr2g058470.1	881	901	3	1	21	20.13	UUCAAAAGAUUUAGUUGGGAU	AUUACAACUCAAUCUUUUGGA	Cleavage	Chalcone synthase chr2 18026688-18024096 H EGN_Mt100125 20111014	1
mtr-miR5237	IMGA|Medtr7g016820.1	881	901	3	1	21	20.475	UUCAAAAGAUUUAGUUGGGAU	AUUACAACUCAAUCUUUUGGA	Cleavage	Chalcone synthase chr7 4257885-4259599 F EGN_Mt100125 20111014	1
mtr-miR5237	IMGA|Medtr5g007720.1	2174	2194	3	1	21	15.226	UUCAAAAGAUUUAGUUGGGAU	AUUACAACUCAAUCUUUUGGA	Cleavage	Chalcone synthase chr5 1240541-1250507 F EGN_Mt100125 20111014	1
mtr-miR5237	IMGA|Medtr7g113410.1	3665	3685	3	1	21	19.951	UUCAAAAGAUUUAGUUGGGAU	AUUACAACUCAAUCUUUUGGA	Cleavage	Chalcone synthase chr7 36666905-36658531 E EGN_Mt100125 20111014	1
mtr-miR5239	IMGA|contig_7989_1.1	70	90	0	1	21	8.687	UGGGAGAAAAGAUAGAAUGUG	CACAUUCUAUCUUUUCUCCCA	Cleavage	F-box/LRR-repeat protein contig_7989 87-1516 H PREDN 20111014	1
mtr-miR5239	IMGA|Medtr4g093690.1	88	108	1	1	21	15.755	UGGGAGAAAAGAUAGAAUGUG	CAUGUUCUAUCUUUUCUCCCA	Cleavage	F-box/LRR-repeat protein chr4 32268839-32271066 H EGN_Mt100125 20111014	1
mtr-miR5239	IMGA|Medtr8g014160.1	157	177	1	1	21	15.597	UGGGAGAAAAGAUAGAAUGUG	CACAUUCUAUCUUUUCUUCCG	Cleavage	F-box/LRR-repeat protein chr8 2971160-2973982 H EGN_Mt100125 20111014	1
mtr-miR5239	IMGA|Medtr5g007130.1	79	99	1	1	21	9.152	UGGGAGAAAAGAUAGAAUGUG	CACAUUCUCUCUUUUCUCCCA	Cleavage	F-box/LRR-repeat protein chr5 976367-978247 H EGN_Mt100125 20111014	1
mtr-miR5239	IMGA|Medtr4g096730.1	40	60	1	1	21	11.168	UGGGAGAAAAGAUAGAAUGUG	CACAUUCUCUCUUUUCUCCCA	Cleavage	F-box/LRR-repeat protein chr4 33150578-33147585 H EGN_Mt100125 20111014	1
mtr-miR5239	IMGA|contig_241780_1.1	49	69	1	1	21	13.227	UGGGAGAAAAGAUAGAAUGUG	CACAUUCUCUCUUUUCUCCCA	Cleavage	F-box/LRR-repeat protein contig_241780 143-598 H PREDN 20111014	1
mtr-miR5239	IMGA|Medtr5g024040.1	100	120	1	1	21	3.552	UGGGAGAAAAGAUAGAAUGUG	CACAUUCUCUCUUUUCUCCCA	Cleavage	hypothetical protein chr5 9360190-9360375 H EGN_Mt100125 20111014	1
mtr-miR5239	IMGA|Medtr1g042420.1	292	312	1.5	1	21	17.788	UGGGAGAAAAGAUAGAAUGUG	CACAUUCUUUCUUUUCUUCCA	Cleavage	F-box/LRR-repeat protein chr1 12129290-12125467 H EGN_Mt100125 20111014	1
mtr-miR5239	IMGA|Medtr3g107120.1	268	288	1.5	1	21	12.827	UGGGAGAAAAGAUAGAAUGUG	CAUAUUCUCUCUUUUCUCCCA	Cleavage	F-box/FBD/LRR-repeat protein chr3 38038427-38041656 H EGN_Mt100125 20111014	1
mtr-miR5239	IMGA|contig_58278_1.1	91	111	2	1	21	21.168	UGGGAGAAAAGAUAGAAUGUG	CACAUUUUAUCUUUUCUGCCA	Cleavage	F-box/LRR-repeat protein contig_58278 3198-461 I PREDN 20111014	1
mtr-miR5239	IMGA|Medtr1g042650.1	292	312	1.5	1	21	17.788	UGGGAGAAAAGAUAGAAUGUG	CACAUUCUUUCUUUUCUUCCA	Cleavage	F-box/LRR-repeat protein chr1 12203320-12201043 H EGN_Mt100125 20111014	1
mtr-miR5239	IMGA|contig_166066_1.1	154	174	1	1	21	7.648	UGGGAGAAAAGAUAGAAUGUG	UACAUUCUCUCUUUUCUCCCA	Cleavage	F-box/LRR-repeat protein contig_166066 1725-164 H PREDN 20111014	1
mtr-miR5239	IMGA|AC225529_16.1	43	63	1.5	1	21	12.489	UGGGAGAAAAGAUAGAAUGUG	CACAUUCUCUCUUUUCUUCCA	Cleavage	F-box family protein AC225529.14 68344-66952 H EGN_Mt100125 20111014	1
mtr-miR5239	IMGA|Medtr7g060470.1	43	63	1.5	1	21	12.489	UGGGAGAAAAGAUAGAAUGUG	CACAUUCUCUCUUUUCUUCCA	Cleavage	F-box family protein chr7 16031281-16029889 H EGN_Mt100125 20111014	1
mtr-miR5239	IMGA|Medtr5g058100.1	61	81	1.5	1	21	6.459	UGGGAGAAAAGAUAGAAUGUG	CACAUUCUCUCUUUUCUUCCA	Cleavage	F-box/LRR-repeat protein chr5 23339529-23336942 H EGN_Mt100125 20111014	1
mtr-miR5239	IMGA|Medtr5g058000.1	58	78	1.5	1	21	10.28	UGGGAGAAAAGAUAGAAUGUG	CACAUUCUCUCUUUUCUUCCA	Cleavage	F-box/LRR-repeat protein chr5 23274694-23273479 H EGN_Mt100125 20111014	1
mtr-miR5239	IMGA|Medtr5g045510.1	70	90	1.5	1	21	7.563	UGGGAGAAAAGAUAGAAUGUG	CACAUUCUCUCUUUUCUUCCA	Cleavage	F-box/LRR-repeat protein chr5 19555228-19553717 H EGN_Mt100125 20111014	1
mtr-miR5239	IMGA|Medtr3g105060.1	76	96	1.5	1	21	10.218	UGGGAGAAAAGAUAGAAUGUG	CAUAUUCUCUCUUUUCUCCCA	Cleavage	F-box family protein chr3 36977428-36978906 H EGN_Mt100125 20111014	1
mtr-miR5239	IMGA|Medtr5g039470.1	97	117	1.5	1	21	7.956	UGGGAGAAAAGAUAGAAUGUG	CACAUUCUCUCUUUUCUUCCA	Cleavage	F-box/FBD/LRR-repeat protein chr5 16956606-16957901 H EGN_Mt100125 20111014	1
mtr-miR5239	IMGA|Medtr3g107140.1	61	81	1.5	1	21	11.962	UGGGAGAAAAGAUAGAAUGUG	CAUAUUCUCUCUUUUCUCCCA	Cleavage	F-box/LRR-repeat protein chr3 38044076-38044738 E EGN_Mt100125 20111014	1
mtr-miR5239	IMGA|Medtr5g076150.1	67	87	2	1	21	6.748	UGGGAGAAAAGAUAGAAUGUG	CACAUUCUCUCUUUUCUUCCG	Cleavage	F-box/LRR-repeat protein chr5 31431371-31430089 E EGN_Mt100125 20111014	1
mtr-miR5239	IMGA|Medtr1g025600.1	130	150	2	1	21	11.898	UGGGAGAAAAGAUAGAAUGUG	CACAUUCUCUCUUUUCUUCCG	Cleavage	F-box/LRR-repeat protein chr1 8303219-8302051 H EGN_Mt100125 20111014	1
mtr-miR5239	IMGA|Medtr5g045700.1	73	93	2	1	21	6.244	UGGGAGAAAAGAUAGAAUGUG	CACAUUCUCUCUUUUCUCCCU	Cleavage	hypothetical protein chr5 19633561-19633749 H EGN_Mt100125 20111014	1
mtr-miR5239	IMGA|Medtr3g107100.1	67	87	2.5	1	21	10.691	UGGGAGAAAAGAUAGAAUGUG	CAUAUUCUCUCUUUUCUCCCU	Cleavage	F-box/LRR-repeat protein chr3 38032733-38035352 E EGN_Mt100125 20111014	1
mtr-miR5239	IMGA|contig_8867_1.1	112	132	2.5	1	21	17.082	UGGGAGAAAAGAUAGAAUGUG	CACAUUCUCUCUUUUCUUCCU	Cleavage	F-box/LRR-repeat protein contig_8867 1018-1944 H PREDN 20111014	1
mtr-miR5241a	IMGA|Medtr3g060260.1	40	60	3	1	21	22.739	UGACUGAAUGGAAGAGUGCAU	GUGGAUUCUGCCAUUCAGUCG	Cleavage	hypothetical protein chr3 18533868-18534702 H EGN_Mt100125 20111014	1
mtr-miR5244	IMGA|Medtr5g073450.1	625	645	2.5	1	21	23.505	UAUCUCAUGAAGAUUGUUGGU	AUUAACGAUCUUCAUGAGAUC	Cleavage	Exocyst complex component chr5 30274154-30276420 E EGN_Mt100125 20111014	1
mtr-miR5244	IMGA|Medtr4g129140.1	433	453	2.5	1	21	17.101	UAUCUCAUGAAGAUUGUUGGU	ACCAACUAUCUUUAUGGGGUA	Cleavage	F-box/LRR-repeat protein chr4 45229436-45231489 H EGN_Mt100125 20111014	1
mtr-miR5244	IMGA|Medtr5g023720.1	1219	1238	2.5	1	20	18.416	UAUCUCAUGAAGAUUGUUGG	GCAACAGUCUUCAUGGGAUG	Cleavage	hypothetical protein chr5 9161690-9159275 I EGN_Mt100125 20111014	1
mtr-miR5248	IMGA|Medtr1g099050.1	1085	1105	2	1	21	18.454	UUUUUAGUUGGCAUGCAUUCA	UGAAUGCAUGUUACCUAAAAA	Cleavage	Serine decarboxylase chr1 28611563-28608431 H EGN_Mt100125 20111014	1
mtr-miR5248	IMGA|Medtr2g061150.1	893	913	2.5	1	21	7.969	UUUUUAGUUGGCAUGCAUUCA	UGAAUGCAAGACAACUAAAAG	Translation	Myb family protein-like protein chr2 19291308-19290346 H EGN_Mt100125 20111014	1
mtr-miR5248	IMGA|Medtr7g031230.1	33	53	2.5	1	21	13.24	UUUUUAGUUGGCAUGCAUUCA	UGAAUGCAUGGCACCUAAGAA	Translation	hypothetical protein chr7 8840698-8842163 I EGN_Mt100125 20111014	1
mtr-miR5248	IMGA|Medtr5g081870.1	828	847	3	1	20	18.216	UUUUUAGUUGGCAUGCAUUC	UUAUGCAAGCCAACUAAAAA	Cleavage	Coronatine-insensitive 1-like protein chr5 34086775-34082412 F EGN_Mt100125 20111014	1
mtr-miR5249	IMGA|Medtr1g094870.1	866	886	3	1	21	11.713	ACUUAGGGGGCAGUUUUGUAG	UUGCAAAACUACCCCCUAGGG	Translation	Dolichyl-diphosphooligosaccharide-protein glycosyltransferase subunit chr1 26967956-26973633 F EGN_Mt100125 20111014	1
mtr-miR5255	IMGA|Medtr7g088740.1	835	855	1.5	1	21	21.283	UGACUUGAUAGAGGACAUGGG	CCUAUGUUCUCUAUCAGGUCA	Cleavage	4-alpha-glucanotransferase chr7 27411865-27421513 E EGN_Mt100125 20111014	1
mtr-miR5255	IMGA|Medtr7g088740.2	172	192	1.5	1	21	21.283	UGACUUGAUAGAGGACAUGGG	CCUAUGUUCUCUAUCAGGUCA	Cleavage	4-alpha-glucanotransferase chr7 27411865-27421513 E EGN_Mt100125 20111014	1
mtr-miR5255	IMGA|Medtr7g088740.3	172	192	1.5	1	21	21.283	UGACUUGAUAGAGGACAUGGG	CCUAUGUUCUCUAUCAGGUCA	Cleavage	4-alpha-glucanotransferase chr7 27411865-27421513 F EGN_Mt100125 20111014	1
mtr-miR5255	IMGA|Medtr4g049730.1	642	662	2.5	1	21	9.87	UGACUUGAUAGAGGACAUGGG	UCCAUGUUUUCUAUCAAAUCA	Cleavage	MAP kinase kinase kinase SSK2 chr4 14524827-14523622 H EGN_Mt100125 20111014	1
mtr-miR5255	IMGA|Medtr4g039740.1	1065	1084	3	1	20	12.185	UGACUUGAUAGAGGACAUGG	CCCUGUCCUUGAUCAAGUUA	Translation	hypothetical protein chr4 12573148-12575465 H EGN_Mt100125 20111014	1
mtr-miR5256	IMGA|Medtr8g011230.1	774	794	3	1	21	14.94	UAAUGGAUUAUGUAAGAUUAA	UGAAUCUUACACAAUCCAUUU	Translation	Sacsin chr8 1721434-1713086 H EGN_Mt100125 20111014	1
mtr-miR5256	IMGA|AC174330_30.1	910	930	3	1	21	11.309	UAAUGGAUUAUGUAAGAUUAA	UUAAUCUUAAACAAUCCAUUU	Translation	Beta-glucosidase AC174330.20 117921-114451 I EGN_Mt100125 20111014	1
mtr-miR5256	IMGA|AC174330_11.1	28	48	3	1	21	9.055	UAAUGGAUUAUGUAAGAUUAA	UUAAUCUUAAACAAUCCAUUU	Translation	Beta-glucosidase AC174330.20 34908-34729 H EGN_Mt100125 20111014	1
mtr-miR5256	IMGA|AC146711_19.1	28	48	3	1	21	9.055	UAAUGGAUUAUGUAAGAUUAA	UUAAUCUUAAACAAUCCAUUU	Translation	Beta-glucosidase AC146711.44 59433-60204 H EGN_Mt100125 20111014	1
mtr-miR5261	IMGA|Medtr8g012200.1	699	719	0	1	21	18.614	UCAUUGUAGAUGGCUUUGGCU	AGCCAAAGCCAUCUACAAUGA	Cleavage	TMV resistance protein N chr8 2264833-2258773 E EGN_Mt100125 20111014	1
mtr-miR5261	IMGA|Medtr5g071610.1	672	692	1.5	1	21	20.33	UCAUUGUAGAUGGCUUUGGCU	AGCCAAAGCCAUCUACAAUCA	Cleavage	Resistance protein chr5 29453022-29458593 E EGN_Mt100125 20111014	1
mtr-miR5261	IMGA|AC235669_3.1	1017	1037	1.5	1	21	12.174	UCAUUGUAGAUGGCUUUGGCU	AGCCAAAGCCAUCUACAAUCA	Cleavage	Cellulose synthase AC235669.6 22577-8732 E EGN_Mt100125 20111014	1
mtr-miR5261	IMGA|contig_13145_1.1	408	428	1.5	1	21	19.429	UCAUUGUAGAUGGCUUUGGCU	AGCCAAAUCCAUUUACAAUGA	Cleavage	TIR-NBS-LRR disease resistance-like protein contig_13145 18-2583 E PREDN 20111014	1
mtr-miR5261	IMGA|Medtr8g020430.1	645	665	2	1	21	19.778	UCAUUGUAGAUGGCUUUGGCU	AGCCAAAGCCAUCUAUAAUCA	Cleavage	Resistance protein chr8 4844719-4840943 E EGN_Mt100125 20111014	1
mtr-miR5261	IMGA|Medtr8g073730.1	666	686	2	1	21	14.829	UCAUUGUAGAUGGCUUUGGCU	AGCCAAAGCUAUCUACAAUAA	Cleavage	TMV resistance protein N chr8 19640462-19635567 H EGN_Mt100125 20111014	1
mtr-miR5261	IMGA|Medtr8g012190.1	666	686	2	1	21	16.039	UCAUUGUAGAUGGCUUUGGCU	GGCCAAAGCUAUCUACAAUCA	Cleavage	TMV resistance protein N chr8 2254891-2250126 H EGN_Mt100125 20111014	1
mtr-miR5261	IMGA|Medtr4g020550.1	2073	2093	2	1	21	18.911	UCAUUGUAGAUGGCUUUGGCU	AGCCAAAUCCAUUUAUAAUGA	Cleavage	NBS-containing resistance-like protein chr4 5403557-5392718 E EGN_Mt100125 20111014	1
mtr-miR5261	IMGA|Medtr7g025250.1	699	719	3	1	21	15.09	UCAUUGUAGAUGGCUUUGGCU	GGCCAAAGCUAUCUACAAUCG	Cleavage	TMV resistance protein N chr7 6835902-6831308 H EGN_Mt100125 20111014	1
mtr-miR5261	IMGA|contig_64501_2.1	549	569	2.5	1	21	16.591	UCAUUGUAGAUGGCUUUGGCU	AAUCAAAGCCAUCUACAAUGC	Cleavage	Mediator of RNA polymerase II transcription subunit contig_64501 2062-3864 H PREDN 20111014	1
mtr-miR5261	IMGA|Medtr3g064090.1	351	371	3	1	21	24.223	UCAUUGUAGAUGGCUUUGGCU	AGCUAGAGUCAUCUAUGAUGG	Cleavage	Cysteine-rich receptor-like protein kinase chr3 20162891-20166835 E EGN_Mt100125 20111014	1
mtr-miR5261	IMGA|AC235757_17.1	549	569	2.5	1	21	13.811	UCAUUGUAGAUGGCUUUGGCU	AGCUAGAGCAGUCUACAAUGA	Cleavage	Multidrug resistance protein ABC transporter family AC235757.1 68498-62496 H EGN_Mt100125 20111014	1
mtr-miR5261	IMGA|AC235757_18.1	795	815	2.5	1	21	11.847	UCAUUGUAGAUGGCUUUGGCU	AGCUAGAGCAGUCUACAAUGA	Cleavage	Multidrug resistance protein ABC transporter family AC235757.1 68782-73332 H EGN_Mt100125 20111014	1
mtr-miR5261	IMGA|AC235757_12.1	1437	1457	2.5	1	21	11.874	UCAUUGUAGAUGGCUUUGGCU	AGCUAGAGCAGUCUACAAUGA	Cleavage	ABC transporter C family member AC235757.1 43428-48269 H EGN_Mt100125 20111014	1
mtr-miR5261	IMGA|Medtr3g022930.1	1041	1061	2.5	1	21	21.59	UCAUUGUAGAUGGCUUUGGCU	AGCCAAAGGCAUCUACAAUAA	Cleavage	TMV resistance protein N chr3 6535301-6525791 E EGN_Mt100125 20111014	1
mtr-miR5261	IMGA|Medtr8g040620.1	2202	2222	2.5	1	21	15.72	UCAUUGUAGAUGGCUUUGGCU	AGCUAGAGCAGUCUACAAUGA	Cleavage	ABC transporter C family member chr8 10084077-10089690 E EGN_Mt100125 20111014	1
mtr-miR5261	IMGA|AC235757_49.1	2193	2213	2.5	1	21	13.248	UCAUUGUAGAUGGCUUUGGCU	AGCUAGAGCAGUCUACAAUGA	Cleavage	Multidrug resistance protein ABC transporter family AC235757.1 217448-224463 E EGN_Mt100125 20111014	1
mtr-miR5272a	IMGA|Medtr3g085990.1	220	243	2	1	24	17.934	GAAUUGAUUUAUGUUUGGAUACAC	GUGGAUCCAAACAACAAUCAAUUC	Translation	hypothetical protein chr3 28173335-28172381 H EGN_Mt100125 20111014	1
mtr-miR5281a	IMGA|Medtr8g098570.1	207	230	1	1	24	15.509	CUCUUGUAAAUAGGAUCGGAGGGA	UCCCUCCGGUCCUAUUUAUAAGAG	Cleavage	hypothetical protein chr8 28552192-28552566 L EGN_Mt100125 20111014	1
mtr-miR5281b	IMGA|Medtr8g098570.1	206	229	0	1	24	15.51	UCUUAUAAAUAGGACCGGAGGGAG	CUCCCUCCGGUCCUAUUUAUAAGA	Cleavage	hypothetical protein chr8 28552192-28552566 L EGN_Mt100125 20111014	1
mtr-miR5284a	IMGA|contig_56847_1.1	512	535	1	1	24	23.907	GAGGGACCAAAAGUGGAAGAAUCU	AGAUUCUUUCAUUUUUGGUCCCUC	Cleavage	Cyclic nucleotide gated channel contig_56847 1570-107 H PREDN 20111014	1
mtr-miR5284a	IMGA|Medtr5g055210.1	1995	2018	3	1	24	15.656	GAGGGACCAAAAGUGGAAGAAUCU	AGAUCCUUCCAUUUUCGGUUCCUC	Translation	Agenet and bromo-adjacent homology (BAH) domain-containing protein-like protein chr5 22203607-22200291 F EGN_Mt100125 20111014	1
mtr-miR5284a	IMGA|Medtr5g055210.2	1446	1469	3	1	24	15.656	GAGGGACCAAAAGUGGAAGAAUCU	AGAUCCUUCCAUUUUCGGUUCCUC	Translation	Agenet and bromo-adjacent homology (BAH) domain-containing protein-like protein chr5 22203607-22200291 F EGN_Mt100125 20111014	1
mtr-miR5286a	IMGA|Medtr8g094930.1	179	202	0	1	24	18.227	CAGGACAAACUGGAGGCAAGGGAC	GUCCCUUGCCUCCAGUUUGUCCUG	Cleavage	hypothetical protein chr8 27444368-27444875 I EGN_Mt100125 20111014	1
mtr-miR5286a	IMGA|Medtr4g038400.1	134	157	2.5	1	24	19.694	CAGGACAAACUGGAGGCAAGGGAC	GUCCCUUGCCUCCAGUUUUUCCUA	Cleavage	40S ribosomal protein S23 chr4 12030843-12031362 I EGN_Mt100125 20111014	1
mtr-miR5286b	IMGA|Medtr8g094930.1	175	198	0	1	24	19.099	ACAAACUGGAGGCAAGGGACAGGA	UCUUGUCCCUUGCCUCCAGUUUGU	Cleavage	hypothetical protein chr8 27444368-27444875 I EGN_Mt100125 20111014	1
mtr-miR5286b	IMGA|Medtr4g038400.1	130	153	1.5	1	24	17.704	ACAAACUGGAGGCAAGGGACAGGA	UCCUGUCCCUUGCCUCCAGUUUUU	Cleavage	40S ribosomal protein S23 chr4 12030843-12031362 I EGN_Mt100125 20111014	1
mtr-miR5286b	IMGA|Medtr4g063500.1	406	429	1.5	1	24	17.194	ACAAACUGGAGGCAAGGGACAGGA	UCCUAUCCCUUGCUUCCAGUUUGU	Cleavage	hypothetical protein chr4 19882638-19878864 H EGN_Mt100125 20111014	1
mtr-miR5287a	IMGA|Medtr3g021470.1	147	170	2	1	24	8.002	UGCUUAUAUUAGUGACCGGAGGAU	ACCCUCCGGUCACAUAUAUAAGCA	Translation	hypothetical protein chr3 5824071-5823090 F EGN_Mt100125 20111014	1
mtr-miR5295a	IMGA|Medtr2g018760.1	128	151	1	1	24	13.111	UCGGCUCUGGGAAUGAAAAGAGGC	GCCUCUUUUCAUUCCGAGAGCCGA	Translation	hypothetical protein chr2 5835450-5835214 L EGN_Mt100125 20111014	1
mtr-miR5299	IMGA|Medtr4g021280.1	1	24	1.5	1	24	13.816	UUCAUUGGUAUUGUAAAGCGACAU	AUGUCGUUUUACAAAACCAAUGAA	Translation	hypothetical protein chr4 5754073-5754306 L EGN_Mt100125 20111014	1
mtr-miR530	IMGA|Medtr6g077860.1	556	576	2.5	1	21	18.268	UGCAUUUGCACCUGCACUUUC	GGGGGUGCAGGUGCAGGUGCA	Cleavage	DNA-binding protein RHL1 chr6 17407944-17416562 E EGN_Mt100125 20111014	1
mtr-miR530	IMGA|contig_162887_2.1	249	269	2.5	1	21	17.609	UGCAUUUGCACCUGCACUUUC	GAAAGUGGAGGUGCAAAAGCA	Cleavage	CWF19-like protein contig_162887 3011-2644 H PREDN 20111014	1
mtr-miR530	IMGA|contig_23490_1.1	150	169	2	1	20	21.617	UGCAUUUGCACCUGCACUUU	GAAAUGCAGGUGUAAAUGCA	Cleavage	IBR domain protein contig_23490 828-440 H PREDN 20111014	1
mtr-miR530	IMGA|Medtr7g054480.1	239	259	3	1	21	17.275	UGCAUUUGCACCUGCACUUUC	GAAAGUGUAGCUGCAAAUGUU	Translation	hypothetical protein chr7 14308636-14307551 H EGN_Mt100125 20111014	1
mtr-miR530	IMGA|Medtr4g071110.1	511	531	3	1	21	21.61	UGCAUUUGCACCUGCACUUUC	GAUGGUGCAAGUGCAAGUGCA	Cleavage	Short internode related sequence chr4 22374852-22373218 H EGN_Mt100125 20111014	1
mtr-miR530	IMGA|Medtr2g035370.1	163	183	3	1	21	20.585	UGCAUUUGCACCUGCACUUUC	GAGGGUGCAAAUGCAAAUGCA	Translation	Allantoate amidohydrolase chr2 12558156-12562529 F EGN_Mt100125 20111014	2
mtr-miR530	IMGA|Medtr2g035370.1	589	609	3	1	21	20.585	UGCAUUUGCACCUGCACUUUC	GAGGGUGCAAAUGCAAAUGCA	Translation	Allantoate amidohydrolase chr2 12558156-12562529 F EGN_Mt100125 20111014	2
mtr-miR5558-5p	IMGA|Medtr8g092810.1	270	290	0.5	1	21	14.416	UUUUCCAAUUCUAAGUCUAUC	GAUAGACUUGGAAUUGGAAAA	Cleavage	MYB transcription factor MYB55 chr8 26403572-26407213 I EGN_Mt100125 20111014	1
mtr-miR5558-5p	IMGA|Medtr7g086290.1	381	401	2	1	21	16.792	UUUUCCAAUUCUAAGUCUAUC	GAUGGAUUUGGAAUUGGAAAG	Cleavage	hypothetical protein chr7 26109575-26118885 E EGN_Mt100125 20111014	1
mtr-miR5558-5p	IMGA|contig_52563_1.1	885	905	2.5	1	21	14.618	UUUUCCAAUUCUAAGUCUAUC	GAUAGCUUUAGGAUUGGAGAA	Cleavage	UDP-glucosyltransferase contig_52563 303-1915 F PREDN 20111014	1
mtr-miR5558-5p	IMGA|contig_63318_1.1	199	219	3	1	21	19.222	UUUUCCAAUUCUAAGUCUAUC	GAUGGAUUUAGCAUUGGAAAU	Translation	Cystinosin contig_63318 288-2308 H PREDN 20111014	1
mtr-miR5558-5p	IMGA|contig_54507_1.1	285	305	3	1	21	11.783	UUUUCCAAUUCUAAGUCUAUC	GAUAGAUUUAGAAAUAGAAAA	Cleavage	MYB contig_54507 3000-593 I PREDN 20111014	1
mtr-miR5558-5p	IMGA|contig_63524_2.1	711	731	3	1	21	13.369	UUUUCCAAUUCUAAGUCUAUC	GAUCGAUUUAGAAUUAGAAAA	Cleavage	Histone-like protein contig_63524 4736-1152 E PREDN 20111014	1
mtr-miR5558-5p	IMGA|Medtr4g083380.1	601	621	3	1	21	18.589	UUUUCCAAUUCUAAGUCUAUC	GAUGGAUUUAGUAUUGGGAAG	Translation	DNA-damage-repair/toleration protein DRT111 chr4 28420121-28425160 E EGN_Mt100125 20111014	1
mtr-miR5558-5p	IMGA|contig_49889_1.1	1627	1647	3	1	21	11.721	UUUUCCAAUUCUAAGUCUAUC	GAUAUAAUUAGAAUUGGAAAU	Cleavage	Argonaute 4-like protein contig_49889 1068-8288 E PREDN 20111014	1
mtr-miR5558-5p	IMGA|contig_58157_1.1	106	125	3	1	20	11.475	UUUUCCAAUUCUAAGUCUAU	GUGGACUUAGAGAUGGAAAG	Cleavage	Farnesylated protein contig_58157 3339-2636 E PREDN 20111014	1
mtr-miR5559-5p	IMGA|Medtr1g074950.1	1491	1511	1	1	21	16.078	UACUUGGUGAAUUGUUGGAUC	GAUCCAACAGUUCACUAAGUA	Cleavage	Sieve element-occluding protein chr1 18876308-18871689 F EGN_Mt100125 20111014	1
mtr-miR5559-5p	IMGA|Medtr1g074990.1	1485	1505	1.5	1	21	15.449	UACUUGGUGAAUUGUUGGAUC	GAUUCAACAGUUCACUAAGUA	Cleavage	Sieve element-occluding protein chr1 18891665-18895550 E EGN_Mt100125 20111014	1
mtr-miR5559-5p	IMGA|Medtr1g075030.1	1491	1511	2	1	21	14.566	UACUUGGUGAAUUGUUGGAUC	GAUUCAACAAUUCACAAAGUA	Cleavage	Sieve element-occluding protein chr1 18910093-18914754 H EGN_Mt100125 20111014	1
mtr-miR5559-5p	IMGA|Medtr1g075230.1	1416	1436	2	1	21	15.457	UACUUGGUGAAUUGUUGGAUC	GAUCCAAGAAUUCACCAAGUU	Cleavage	Sieve element-occluding protein chr1 19020125-19016481 H EGN_Mt100125 20111014	1
mtr-miR5559-5p	IMGA|Medtr1g090320.1	3451	3471	3	1	21	16.203	UACUUGGUGAAUUGUUGGAUC	GAUCCAACUGUUCACGAAGUA	Cleavage	U-box domain-containing protein chr1 24918857-24926483 H EGN_Mt100125 20111014	1
mtr-miR5559-5p	IMGA|AC233556_24.1	3451	3471	3	1	21	16.203	UACUUGGUGAAUUGUUGGAUC	GAUCCAACUGUUCACGAAGUA	Cleavage	U-box domain-containing protein AC233556.3 87021-79395 H EGN_Mt100125 20111014	1
mtr-miR5559-5p	IMGA|contig_238962_1.1	411	430	2.5	1	20	16.112	UACUUGGUGAAUUGUUGGAU	GUCCAAAAAUUCACCAAGUU	Cleavage	F-box family protein contig_238962 2305-216 H PREDN 20111014	1
mtr-miR5743a	IMGA|Medtr2g088000.1	1550	1571	3	1	22	18.401	UGAGAACUGUUUUCCGCACCUU	AAGAUGCAGCAAACAGUUCUCA	Cleavage	WRKY transcription factor chr2 27320043-27323462 H EGN_Mt100125 20111014	1
mtr-miR5744	IMGA|contig_122774_1.1	349	370	2.5	1	22	15.228	UAGGUAUUUUAAGGAGCACGUU	AUCGUGCUCCUCAAAAUAACUA	Translation	Unknown protein contig_122774 8-441 I PREDN 20111014	1
mtr-miR7696a-5p	IMGA|Medtr3g013500.1	668	688	3	1	21	17.892	UCAAGUUCUCAUAAUUCAAAA	UUUUGAAGUAUGAGGACAUGA	Cleavage	Sulfotransferase chr3 3024491-3023502 F EGN_Mt100125 20111014	1
mtr-miR7696a-5p	IMGA|contig_165188_1.1	971	991	3	1	21	11.096	UCAAGUUCUCAUAAUUCAAAA	UUUCGUAUUGUGAGAAUUUGA	Cleavage	F-box/LRR-repeat protein contig_165188 1445-3691 E PREDN 20111014	1
mtr-miR7696a-3p	IMGA|Medtr8g062010.1	991	1011	0	1	21	17.615	UUGAAUUAUGAGAACUUGAAG	CUUCAAGUUCUCAUAAUUCAA	Cleavage	F-box/LRR-repeat protein chr8 15371622-15365516 H EGN_Mt100125 20111014	1
mtr-miR7696a-3p	IMGA|Medtr2g086020.1	586	606	0.5	1	21	17.671	UUGAAUUAUGAGAACUUGAAG	CUUCAAGUUCUCAUAAUUCAG	Cleavage	F-box/FBD/LRR-repeat protein chr2 26372710-26374125 H EGN_Mt100125 20111014	1
mtr-miR7696a-3p	IMGA|Medtr8g077460.1	835	855	0.5	1	21	12.24	UUGAAUUAUGAGAACUUGAAG	CUUCAAGUUCUCAUGAUUCAA	Cleavage	F-box/FBD/LRR-repeat protein chr8 21439625-21441059 E EGN_Mt100125 20111014	1
mtr-miR7696a-3p	IMGA|Medtr8g014160.1	1075	1095	0.5	1	21	13.292	UUGAAUUAUGAGAACUUGAAG	CUUCAAGUUCUCAUAAUUCAG	Cleavage	F-box/LRR-repeat protein chr8 2971160-2973982 H EGN_Mt100125 20111014	1
mtr-miR7696a-3p	IMGA|Medtr8g062300.1	1132	1152	0.5	1	21	18.674	UUGAAUUAUGAGAACUUGAAG	CUUCAAGUUCUCAUAAUUCAG	Cleavage	F-box family-3 chr8 15503784-15505726 H EGN_Mt100125 20111014	1
mtr-miR7696a-3p	IMGA|Medtr8g014210.1	403	423	1	1	21	16.2	UUGAAUUAUGAGAACUUGAAG	CUUCAAGUUCUCAUAAUUCAU	Cleavage	F-box/FBD/LRR-repeat protein chr8 2991641-2990645 H EGN_Mt100125 20111014	1
mtr-miR7696a-3p	IMGA|Medtr4g050250.2	598	618	1.5	1	21	18.366	UUGAAUUAUGAGAACUUGAAG	CUUCAAGUUCUCCUAAUUCAG	Translation	hypothetical protein chr4 14733029-14736833 E EGN_Mt100125 20111014	1
mtr-miR7696a-3p	IMGA|Medtr2g083840.2	478	498	1.5	1	21	12.73	UUGAAUUAUGAGAACUUGAAG	CUUCAAGAUCUCAUAAUUCAG	Cleavage	F-box/FBD/LRR-repeat protein chr2 25546174-25543491 E EGN_Mt100125 20111014	1
mtr-miR7696a-3p	IMGA|contig_67549_1.1	596	616	1.5	1	21	9.267	UUGAAUUAUGAGAACUUGAAG	CUUCAAGCUCUUAUAAUUCAA	Cleavage	F-box/FBD/LRR-repeat protein contig_67549 270-1345 H PREDN 20111014	1
mtr-miR7696a-3p	IMGA|contig_76144_1.1	592	612	1.5	1	21	20.05	UUGAAUUAUGAGAACUUGAAG	CUUAAAGUUCUCAUAAUUCAG	Cleavage	F-box/FBD/LRR-repeat protein contig_76144 3660-2583 H PREDN 20111014	1
mtr-miR7696a-3p	IMGA|contig_55116_1.1	1054	1074	1.5	1	21	21.37	UUGAAUUAUGAGAACUUGAAG	CUUCAAGUUCUCUUAAUUCAG	Translation	F-box/LRR-repeat protein contig_55116 240-1937 H PREDN 20111014	1
mtr-miR7696a-3p	IMGA|Medtr2g083840.1	1063	1083	1.5	1	21	12.73	UUGAAUUAUGAGAACUUGAAG	CUUCAAGAUCUCAUAAUUCAG	Cleavage	F-box/FBD/LRR-repeat protein chr2 25546174-25543491 E EGN_Mt100125 20111014	1
mtr-miR7696a-3p	IMGA|contig_62889_1.1	572	592	2	1	21	16.355	UUGAAUUAUGAGAACUUGAAG	CUGCAAGUUCUUAUAAUUCAG	Cleavage	F-box/FBD/LRR-repeat protein contig_62889 2416-1196 E PREDN 20111014	1
mtr-miR7696a-3p	IMGA|Medtr4g024710.1	751	771	2	1	21	8.892	UUGAAUUAUGAGAACUUGAAG	CUUCAGGUUCUUAAAAUUCAA	Cleavage	F-box/FBD/LRR-repeat protein chr4 7377919-7376310 H EGN_Mt100125 20111014	1
mtr-miR7696a-3p	IMGA|contig_87085_1.1	496	516	2.5	1	21	19.441	UUGAAUUAUGAGAACUUGAAG	CUUAAAGUUCUCAUAAUCCAA	Cleavage	F-box/LRR-repeat protein contig_87085 3296-2334 E PREDN 20111014	1
mtr-miR7696a-3p	IMGA|Medtr4g085630.3	743	763	3	1	21	19.961	UUGAAUUAUGAGAACUUGAAG	CUUCAAGUUCUUAUAGCUCAG	Cleavage	RING finger protein chr4 29316021-29319062 F EGN_Mt100125 20111014	1
mtr-miR7696a-3p	IMGA|Medtr4g085630.2	743	763	3	1	21	19.961	UUGAAUUAUGAGAACUUGAAG	CUUCAAGUUCUUAUAGCUCAG	Cleavage	RING finger protein chr4 29316021-29319062 F EGN_Mt100125 20111014	1
mtr-miR7696a-3p	IMGA|Medtr4g085630.1	1079	1099	3	1	21	19.961	UUGAAUUAUGAGAACUUGAAG	CUUCAAGUUCUUAUAGCUCAG	Cleavage	RING finger protein chr4 29316021-29319062 F EGN_Mt100125 20111014	1
mtr-miR7696a-3p	IMGA|Medtr1g018740.1	177	196	2.5	1	20	12.851	UUGAAUUAUGAGAACUUGAA	CUCAAGUUUUCAUGAUUCAG	Cleavage	hypothetical protein chr1 5617551-5617297 H EGN_Mt100125 20111014	1
mtr-miR7696a-3p	IMGA|contig_241328_1.1	215	235	2	1	21	11.493	UUGAAUUAUGAGAACUUGAAG	UUUCAAGUUCCAAUAAUUCAA	Translation	BEL1-like homeodomain protein contig_241328 1390-599 H PREDN 20111014	1
mtr-miR7696a-3p	IMGA|Medtr3g060400.1	23	43	2.5	1	21	10.758	UUGAAUUAUGAGAACUUGAAG	UUUCAAGUUUACAUGAUUCAG	Translation	Cyclin B1 chr3 18576353-18577204 H EGN_Mt100125 20111014	1
mtr-miR7696a-3p	IMGA|contig_165684_1.1	223	243	2.5	1	21	11.225	UUGAAUUAUGAGAACUUGAAG	CUUCAUGAUCUUAUAAUUCAA	Cleavage	EF-Hand containing protein-like protein contig_165684 614-2205 E PREDN 20111014	1
mtr-miR7696a-3p	IMGA|Medtr1g008470.1	895	915	2	1	21	14.53	UUGAAUUAUGAGAACUUGAAG	UUUCAAGUACUCAAAAUUCAA	Cleavage	BURP domain-containing protein chr1 1491672-1494959 E EGN_Mt100125 20111014	1
mtr-miR7696c-5p	IMGA|Medtr3g062320.1	4423	4442	2.5	1	20	11.96	AAGUUCUCAUAAUUCAAAAA	CAUUUGGAUUAUGAGAACUU	Cleavage	Cc-nbs-lrr resistance protein chr3 19625302-19634875 I EGN_Mt100125 20111014	1
mtr-miR7696c-5p	IMGA|contig_53197_2.1	571	590	3	1	20	18.319	AAGUUCUCAUAAUUCAAAAA	CAUUUGAAUUAUGGGAAUUU	Cleavage	Delta 1-pyrroline-5-carboxylate synthetase B contig_53197 5677-8168 I PREDN 20111014	1
mtr-miR7696c-5p	IMGA|Medtr2g049960.1	480	500	2.5	1	21	13.93	AAGUUCUCAUAAUUCAAAAAG	UUAUUUGGAUUACGAGAACUU	Translation	hypothetical protein chr2 17534248-17536120 I EGN_Mt100125 20111014	1
mtr-miR7696c-3p	IMGA|Medtr8g077460.1	837	857	0.5	1	21	12.123	UUUUGAAUUAUGAGAACUUGA	UCAAGUUCUCAUGAUUCAAAA	Cleavage	F-box/FBD/LRR-repeat protein chr8 21439625-21441059 E EGN_Mt100125 20111014	1
mtr-miR7696c-3p	IMGA|Medtr8g014160.1	1077	1097	0.5	1	21	13.347	UUUUGAAUUAUGAGAACUUGA	UCAAGUUCUCAUAAUUCAGAA	Cleavage	F-box/LRR-repeat protein chr8 2971160-2973982 H EGN_Mt100125 20111014	1
mtr-miR7696c-3p	IMGA|Medtr8g062010.1	993	1013	0.5	1	21	18.697	UUUUGAAUUAUGAGAACUUGA	UCAAGUUCUCAUAAUUCAAAG	Cleavage	F-box/LRR-repeat protein chr8 15371622-15365516 H EGN_Mt100125 20111014	1
mtr-miR7696c-3p	IMGA|Medtr2g086020.1	588	608	1	1	21	16.092	UUUUGAAUUAUGAGAACUUGA	UCAAGUUCUCAUAAUUCAGAG	Cleavage	F-box/FBD/LRR-repeat protein chr2 26372710-26374125 H EGN_Mt100125 20111014	1
mtr-miR7696c-3p	IMGA|Medtr8g062300.1	1134	1154	1	1	21	17.457	UUUUGAAUUAUGAGAACUUGA	UCAAGUUCUCAUAAUUCAGAG	Cleavage	F-box family-3 chr8 15503784-15505726 H EGN_Mt100125 20111014	1
mtr-miR7696c-3p	IMGA|Medtr8g014210.1	405	425	1.5	1	21	16.544	UUUUGAAUUAUGAGAACUUGA	UCAAGUUCUCAUAAUUCAUAA	Cleavage	F-box/FBD/LRR-repeat protein chr8 2991641-2990645 H EGN_Mt100125 20111014	1
mtr-miR7696c-3p	IMGA|Medtr2g083840.2	480	500	1.5	1	21	12.795	UUUUGAAUUAUGAGAACUUGA	UCAAGAUCUCAUAAUUCAGAA	Cleavage	F-box/FBD/LRR-repeat protein chr2 25546174-25543491 E EGN_Mt100125 20111014	1
mtr-miR7696c-3p	IMGA|contig_67549_1.1	598	618	1.5	1	21	9.292	UUUUGAAUUAUGAGAACUUGA	UCAAGCUCUUAUAAUUCAAAA	Cleavage	F-box/FBD/LRR-repeat protein contig_67549 270-1345 H PREDN 20111014	1
mtr-miR7696c-3p	IMGA|Medtr2g083840.1	1065	1085	1.5	1	21	12.795	UUUUGAAUUAUGAGAACUUGA	UCAAGAUCUCAUAAUUCAGAA	Cleavage	F-box/FBD/LRR-repeat protein chr2 25546174-25543491 E EGN_Mt100125 20111014	1
mtr-miR7696c-3p	IMGA|Medtr4g050250.2	600	620	2	1	21	18.114	UUUUGAAUUAUGAGAACUUGA	UCAAGUUCUCCUAAUUCAGAG	Translation	hypothetical protein chr4 14733029-14736833 E EGN_Mt100125 20111014	1
mtr-miR7696c-3p	IMGA|contig_76144_1.1	594	614	2	1	21	20.044	UUUUGAAUUAUGAGAACUUGA	UAAAGUUCUCAUAAUUCAGAG	Cleavage	F-box/FBD/LRR-repeat protein contig_76144 3660-2583 H PREDN 20111014	1
mtr-miR7696c-3p	IMGA|Medtr4g024710.1	753	773	2	1	21	9.437	UUUUGAAUUAUGAGAACUUGA	UCAGGUUCUUAAAAUUCAAAA	Translation	F-box/FBD/LRR-repeat protein chr4 7377919-7376310 H EGN_Mt100125 20111014	1
mtr-miR7696c-3p	IMGA|contig_55116_1.1	1056	1076	2	1	21	21.248	UUUUGAAUUAUGAGAACUUGA	UCAAGUUCUCUUAAUUCAGAG	Translation	F-box/LRR-repeat protein contig_55116 240-1937 H PREDN 20111014	1
mtr-miR7696c-3p	IMGA|Medtr1g018740.1	178	198	3	1	21	12.212	UUUUGAAUUAUGAGAACUUGA	UCAAGUUUUCAUGAUUCAGCA	Cleavage	hypothetical protein chr1 5617551-5617297 H EGN_Mt100125 20111014	1
mtr-miR7696c-3p	IMGA|Medtr3g060400.1	25	45	2.5	1	21	10.417	UUUUGAAUUAUGAGAACUUGA	UCAAGUUUACAUGAUUCAGAA	Cleavage	Cyclin B1 chr3 18576353-18577204 H EGN_Mt100125 20111014	1
mtr-miR7696c-3p	IMGA|contig_87085_1.1	498	518	3	1	21	18.901	UUUUGAAUUAUGAGAACUUGA	UAAAGUUCUCAUAAUCCAAAG	Cleavage	F-box/LRR-repeat protein contig_87085 3296-2334 E PREDN 20111014	1
mtr-miR7696c-3p	IMGA|Medtr1g116820.1	184	204	2.5	1	21	18.94	UUUUGAAUUAUGAGAACUUGA	UCAAAUUCUCAAAAUUCAAGA	Translation	ATP-dependent RNA helicase DDX1 chr1 34058705-34057332 F EGN_Mt100125 20111014	1
mtr-miR7696c-3p	IMGA|Medtr5g073370.1	843	863	3	1	21	15.451	UUUUGAAUUAUGAGAACUUGA	UCAAGUUCUUACAAUUGAAAA	Translation	F-box/FBD/LRR-repeat protein chr5 30247023-30245692 H EGN_Mt100125 20111014	1
mtr-miR7696c-3p	IMGA|Medtr5g037270.1	568	588	2.5	1	21	13.058	UUUUGAAUUAUGAGAACUUGA	UCAAGUCCUCCUAAUUCAAAG	Translation	hypothetical protein chr5 15870049-15874211 E EGN_Mt100125 20111014	1
mtr-miR7696d-5p	IMGA|Medtr3g062320.1	4423	4442	2.5	1	20	11.96	AAGUUCUCAUAAUUCAAAAC	CAUUUGGAUUAUGAGAACUU	Cleavage	Cc-nbs-lrr resistance protein chr3 19625302-19634875 I EGN_Mt100125 20111014	1
mtr-miR7696d-5p	IMGA|contig_53197_2.1	571	590	3	1	20	18.319	AAGUUCUCAUAAUUCAAAAC	CAUUUGAAUUAUGGGAAUUU	Cleavage	Delta 1-pyrroline-5-carboxylate synthetase B contig_53197 5677-8168 I PREDN 20111014	1
mtr-miR7701-5p	IMGA|Medtr3g096920.1	477	497	1.5	1	21	11.024	AUUAAAUGAAUGAAUCUAAAA	UAUUAGGUUCAUUCAUUUAAU	Cleavage	NAC-domain protein chr3 33556546-33557628 F EGN_Mt100125 20111014	1
mtr-miR7701-5p	IMGA|CU651565_9.1	1403	1422	3	1	20	22.555	AUUAAAUGAAUGAAUCUAAA	CUUUGGUUCAUUCAUUUGAU	Cleavage	Flavonoid 3' 5'-hydroxylase CU651565.12 25691-29089 E EGN_Mt100125 20111014	1
mtr-miR7701-3p	IMGA|Medtr7g038240.1	78	98	1.5	1	21	15.849	UUAGGUUCAUUCAAUUAAUGA	UCAUUUAUUGAAUGAAUCUAA	Cleavage	hypothetical protein chr7 11048718-11048328 L EGN_Mt100125 20111014	1
