# Supplementary material for: Genome-Wide Identification of Different Dormant Medicago sativa L. MicroRNAs in Response to Fall Dormancy
Source: PLoS One. 2014 Dec 4;9(12):e114612. doi: 10.1371/journal.pone.0114612 (PMC4256440; doi:10.1371/journal.pone.0114612)
Supplement: Table S5 — The intersection of the two predicting tools for potential miRNAs related to fall dormancy at the transcriptome level of Medicago sativa. (XLS) [file pone.0114612.s010.xls]

## Sheet: union_zhuanluzu_final.table
miRNA_Acc.	Target_Acc.	Target_start	Target_end	Expectation	miRNA_start	miRNA_end	UPE	miRNA_aligned_fragment	Target_aligned_fragment	Inhibition	Target_Desc.	multiplicity
mtr-miR1507-3p	comp23270_c0_seq1	404	425	3	1	22	17.399	CCUCGUUCCAUACAUCAUCUAG	CUAGAUGAUAUAUGGAAUGAUG	Cleavage	PREDICTED: disease resistance protein RGA2-like [Glycine max]	1
mtr-miR1507-3p	comp44687_c0_seq1	143	164	2	1	22	20.232	CCUCGUUCCAUACAUCAUCUAG	UUGGAUGACGUAUGGAAUGAGG	Cleavage	Cysteine protease [Medicago truncatula]	1
mtr-miR1507-3p	comp65742_c0_seq1	867	888	3	1	22	12.916	CCUCGUUCCAUACAUCAUCUAG	CUUGAUGAUUUGUGGAAUGAGG	Cleavage	NBS-LRR resistance-like protein 1O [Medicago truncatula]	1
mtr-miR1507-3p	comp69594_c0_seq1	834	854	3	1	22	15.811	CCUCGUUCCAUACAUCAUCUAG	CUAGA-GAUGUAUGGAAUGGGG	Cleavage	No hit	1
mtr-miR1507-3p	comp72095_c0_seq1	1320	1341	3	1	22	20.424	CCUCGUUCCAUACAUCAUCUAG	UUGGACGAUGUAUGGAACCAGG	Cleavage	Disease resistance protein RGA2 [Medicago truncatula]	1
mtr-miR1507-3p	comp72157_c0_seq1	106	127	2.5	1	22	18.445	CCUCGUUCCAUACAUCAUCUAG	CUAGAUGAUGUGUGGAAUGGGA	Cleavage	Cc-nbs-lrr resistance protein [Medicago truncatula]	1
mtr-miR1509b	comp16276_c0_seq1	204	225	2.5	1	22	9.307	UUAAUCUAGGAAAUUACACUCG	CAAUUGUAAUUUCCUUGAUUAA	Cleavage	No hit	1
mtr-miR1509b	comp42905_c0_seq1	355	376	2.5	1	22	15.001	UUAAUCUAGGAAAUUACACUCG	CGAGCGUAAUUUCCUUGAUUAA	Cleavage	No hit	1
mtr-miR1509b	comp47499_c0_seq1	211	232	1.5	1	22	12.975	UUAAUCUAGGAAAUUACACUCG	CAAGUGUAAUUUCCUUGAUUAA	Cleavage	No hit	1
mtr-miR1509b	comp533589_c0_seq1	278	299	2.5	1	22	9.835	UUAAUCUAGGAAAUUACACUCG	CAACUGUAAUUUCCUUGAUUAA	Cleavage	hypothetical protein MTR_3g014430 [Medicago truncatula]	1
mtr-miR1509b	comp57423_c0_seq1	162	183	1.5	1	22	14.445	UUAAUCUAGGAAAUUACACUCG	CGAGUGUAAUUUCCUUGAUUAA	Cleavage	PREDICTED: probable serine racemase [Vitis vinifera]	1
mtr-miR1509b	comp60218_c0_seq1	143	164	2	1	22	10.912	UUAAUCUAGGAAAUUACACUCG	CUAGUGUAAUUUCUUUGAUUAA	Cleavage	NAM (No apical meristem)-like protein [Medicago truncatula]	1
mtr-miR1509b	comp762722_c0_seq1	175	196	2	1	22	11.858	UUAAUCUAGGAAAUUACACUCG	CAAGUGUGAUUUCCUUGAUUAA	Cleavage	Glucosyltransferase [Medicago truncatula]	1
mtr-miR1510a-3p	comp10523_c0_seq1	148	168	2.5	1	21	17.895	CGGAGGAUUAGGUAAAACAAC	GUUGUUUUCCCUACUCCUUCG	Cleavage	No hit	1
mtr-miR1510a-3p	comp56457_c0_seq1	73	93	2	1	21	12.002	CGGAGGAUUAGGUAAAACAAC	GUUGUUUUACCCAAUCCUCCA	Translation	Disease resistance-like protein [Medicago truncatula]	1
mtr-miR1510a-3p	comp71858_c0_seq1	650	670	3	1	21	8.955	CGGAGGAUUAGGUAAAACAAC	GUUGUUUUUCCUAUUCCUCCC	Cleavage	disease resistance protein [Phaseolus vulgaris]	1
mtr-miR1510a-5p	comp181796_c0_seq1	217	237	3	1	21	19.233	UUGUCUUACCCAUUCCUCCCA	UUGGAGGCUUGGGUAAGACAA	Cleavage	Disease resistance-like protein [Medicago truncatula]	1
mtr-miR1510a-5p	comp2071992_c0_seq1	43	63	3	1	21	20.898	UUGUCUUACCCAUUCCUCCCA	UUGGAGGAAUAGGCAAGACAA	Translation	NBS-LRR resistance-like protein [Medicago truncatula]	1
mtr-miR1510a-5p	comp249863_c0_seq1	102	122	3	1	21	20.595	UUGUCUUACCCAUUCCUCCCA	UGGGAGGGAUUGGUAAAACAA	Translation	hypothetical protein MTR_4g019360 [Medicago truncatula]	1
mtr-miR1510a-5p	comp28427_c0_seq1	149	169	2.5	1	21	12.214	UUGUCUUACCCAUUCCUCCCA	UGGGAGGAAAGUGUAAGGCAA	Translation	No hit	1
mtr-miR1510a-5p	comp35160_c0_seq1	536	556	2.5	1	21	22.279	UUGUCUUACCCAUUCCUCCCA	UGGGUGGAGUGGGGAAGACAA	Cleavage	hypothetical protein MtrDRAFT_AC151598g51v2 [Medicago truncatula]	1
mtr-miR1510a-5p	comp36020_c0_seq1	502	522	1.5	1	21	23.132	UUGUCUUACCCAUUCCUCCCA	UGGGGGGCAUGGGUAAGACAA	Cleavage	Tir-nbs-lrr resistance protein [Medicago truncatula]	1
mtr-miR1510a-5p	comp39525_c0_seq1	866	886	3	1	21	19.648	UUGUCUUACCCAUUCCUCCCA	UGGGAGGAGCGGGUAAAACAA	Cleavage	Resistance protein [Medicago truncatula]	1
mtr-miR1510a-5p	comp405387_c0_seq1	12	32	2.5	1	21	15.826	UUGUCUUACCCAUUCCUCCCA	UGGGAGGAAUAGGAAAGACGA	Translation	NBS resistance protein [Medicago truncatula]	1
mtr-miR1510a-5p	comp450483_c0_seq1	93	113	2.5	1	21	13.16	UUGUCUUACCCAUUCCUCCCA	UGGGAGGAAUGAAUAAGACGA	Translation	hypothetical protein OsI_13897 [Oryza sativa Indica Group]	1
mtr-miR1510a-5p	comp59018_c0_seq1	52	72	3	1	21	18.846	UUGUCUUACCCAUUCCUCCCA	UGGGGGGUAUGGGUAAAACAA	Cleavage	NBS-LRR resistance protein [Medicago truncatula]	1
mtr-miR1510a-5p	comp65281_c0_seq1	767	787	2.5	1	21	20.162	UUGUCUUACCCAUUCCUCCCA	UGGGAGGGACUGGUAAGACAA	Translation	Cc-nbs-lrr resistance protein [Medicago truncatula]	1
mtr-miR1510a-5p	comp66108_c1_seq1	434	453	2	1	20	20.28	UUGUCUUACCCAUUCCUCCC	UGGAGGCAUGGGUAAGACAA	Cleavage	Disease resistance-like protein GS3-4 [Medicago truncatula]	1
mtr-miR1510a-5p	comp71573_c0_seq1	1274	1293	2.5	1	20	18.33	UUGUCUUACCCAUUCCUCCC	UGGAGGAAUGGGAAAGACGA	Cleavage	Resistance protein [Medicago truncatula]	1
mtr-miR1510a-5p	comp72287_c0_seq1	897	917	2.5	1	21	17.31	UUGUCUUACCCAUUCCUCCCA	UGGGGGGAAUAGGGAAGACAA	Translation	Tir-nbs-lrr resistance protein, partial [Medicago truncatula]	1
mtr-miR1510b-5p	comp39525_c0_seq1	843	863	0	1	21	23.888	CCAUGGAUCCCUACCAUGUGG	CCACAUGGUAGGGAUCCAUGG	Cleavage	Resistance protein [Medicago truncatula]	1
mtr-miR1510b-5p	comp643727_c0_seq1	218	238	2.5	1	21	24.574	CCAUGGAUCCCUACCAUGUGG	CCACAUGAUAGGAAUCUAUGG	Translation	Resistance protein PRG [Medicago truncatula]	1
mtr-miR1510b-5p	comp65571_c0_seq1	385	405	3	1	21	18.459	CCAUGGAUCCCUACCAUGUGG	CCAGAUGAUUGGGAUCCAUGG	Cleavage	Resistance protein [Medicago truncatula]	1
mtr-miR1510b-5p	comp65932_c0_seq1	706	726	3	1	21	17.835	CCAUGGAUCCCUACCAUGUGG	CCUCAUGAUUGGGAUCCAUGG	Cleavage	Disease resistance-like protein [Medicago truncatula]	1
mtr-miR1510b-5p	comp66108_c1_seq1	410	430	2.5	1	21	20.132	CCAUGGAUCCCUACCAUGUGG	CAAGAUGGUAGGGAUCUAUGG	Cleavage	Disease resistance-like protein GS3-4 [Medicago truncatula]	1
mtr-miR1510b-5p	comp69972_c0_seq1	449	469	0	1	21	22.283	CCAUGGAUCCCUACCAUGUGG	CCACAUGGUAGGGAUCCAUGG	Cleavage	Resistance protein [Medicago truncatula]	1
mtr-miR1510b-5p	comp71071_c0_seq1	337	357	3	1	21	16.13	CCAUGGAUCCCUACCAUGUGG	CCACAUGGUAGGGAUCAUUGG	Cleavage	Resistance protein [Medicago truncatula]	1
mtr-miR1510b-5p	comp71335_c0_seq1	391	411	1	1	21	21.376	CCAUGGAUCCCUACCAUGUGG	CCACAUGGUCGGGAUCCAUGG	Cleavage	Disease resistance-like protein GS3-1[Medicago truncatula]	1
mtr-miR1510b-5p	comp71573_c0_seq1	1250	1270	2.5	1	21	18.498	CCAUGGAUCCCUACCAUGUGG	UCAGAUGCUAGGGAUCUAUGG	Cleavage	Resistance protein [Medicago truncatula]	1
mtr-miR1510b-5p	comp910010_c0_seq1	2	22	2.5	1	21	19.344	CCAUGGAUCCCUACCAUGUGG	CCACAUGGUAGGCAUCCACGG	Translation	No hit	1
mtr-miR156a	comp1769508_c0_seq1	24	44	1	1	21	16.516	UGACAGAAGAGAGAGAGCACA	UGUGCUCGCUCUCUUCUGUCA	Cleavage	hypothetical protein MTR_5g069080 [Medicago truncatula]	1
mtr-miR156a	comp245552_c0_seq1	1	21	0	1	21	10.924	UGACAGAAGAGAGAGAGCACA	UGUGCUCUCUCUCUUCUGUCA	Cleavage	PREDICTED: squamosa promoter-binding-like protein 13-like [Glycine max]	1
mtr-miR156a	comp376974_c0_seq1	1	20	1	1	20	20.062	UGACAGAAGAGAGAGAGCAC	GUGCUCUCUAUCUUCUGUCA	Translation	No hit	1
mtr-miR156a	comp49375_c0_seq1	464	484	0	1	21	19.518	UGACAGAAGAGAGAGAGCACA	UGUGCUCUCUCUCUUCUGUCA	Cleavage	Squamosa promoter-binding-like protein [Medicago truncatula]	1
mtr-miR156a	comp61148_c0_seq1	1004	1024	0	1	21	17.139	UGACAGAAGAGAGAGAGCACA	UGUGCUCUCUCUCUUCUGUCA	Cleavage	Squamosa promoter binding protein [Medicago truncatula]	1
mtr-miR156a	comp63106_c0_seq1	1244	1264	1	1	21	16.968	UGACAGAAGAGAGAGAGCACA	UGUGCUCUCUAUCUUCUGUCA	Translation	PREDICTED: squamosa promoter-binding-like protein 16-like [Glycine max]	1
mtr-miR156a	comp65649_c0_seq1	1617	1637	2.5	1	21	12.383	UGACAGAAGAGAGAGAGCACA	UGUGUUCUCUCUCUUCUCUUA	Cleavage	hypothetical protein MTR_5g005280 [Medicago truncatula]	1
mtr-miR156a	comp69029_c2_seq1	1232	1252	3	1	21	6.283	UGACAGAAGAGAGAGAGCACA	UAUCUUCUCUUUCUUCUGUCA	Cleavage	hypothetical protein VITISV_042890 [Vitis vinifera]	1
mtr-miR156b-5p	comp1408788_c0_seq1	23	42	3	1	20	16.142	UGACAGAAGAGAGUGAGCAC	GUGCUCGCUUUCUUCUGCUA	Cleavage	uncharacterized protein LOC100165399 precursor [Acyrthosiphon pisum]	1
mtr-miR156b-5p	comp1769508_c0_seq1	25	44	0.5	1	20	16.516	UGACAGAAGAGAGUGAGCAC	GUGCUCGCUCUCUUCUGUCA	Cleavage	hypothetical protein MTR_5g069080 [Medicago truncatula]	1
mtr-miR156b-5p	comp245552_c0_seq1	2	21	1	1	20	10.924	UGACAGAAGAGAGUGAGCAC	GUGCUCUCUCUCUUCUGUCA	Cleavage	PREDICTED: squamosa promoter-binding-like protein 13-like [Glycine max]	1
mtr-miR156b-5p	comp271047_c0_seq1	249	268	3	1	20	7.043	UGACAGAAGAGAGUGAGCAC	GUGCUCAAUCUUUUCUAUCA	Cleavage	PREDICTED: chaperone protein ClpB1 [Vitis vinifera]	1
mtr-miR156b-5p	comp291908_c0_seq1	464	483	3	1	20	16.671	UGACAGAAGAGAGUGAGCAC	UUGUUCACUCUCUUCUCUCA	Cleavage	No hit	1
mtr-miR156b-5p	comp37238_c0_seq1	306	325	3	1	20	9.186	UGACAGAAGAGAGUGAGCAC	UUGCUUACUCUCUUCUUUCA	Cleavage	No hit	1
mtr-miR156b-5p	comp376974_c0_seq1	1	20	2	1	20	20.062	UGACAGAAGAGAGUGAGCAC	GUGCUCUCUAUCUUCUGUCA	Translation	No hit	1
mtr-miR156b-5p	comp49375_c0_seq1	465	484	1	1	20	19.518	UGACAGAAGAGAGUGAGCAC	GUGCUCUCUCUCUUCUGUCA	Cleavage	Squamosa promoter-binding-like protein [Medicago truncatula]	1
mtr-miR156b-5p	comp57112_c0_seq1	1144	1163	1	1	20	13.891	UGACAGAAGAGAGUGAGCAC	GUGCUCUCUCUCUUCUGUCA	Cleavage	Squamosa promoter-binding-like protein [Medicago truncatula]	1
mtr-miR156b-5p	comp61148_c0_seq1	1005	1024	1	1	20	17.139	UGACAGAAGAGAGUGAGCAC	GUGCUCUCUCUCUUCUGUCA	Cleavage	Squamosa promoter binding protein [Medicago truncatula]	1
mtr-miR156b-5p	comp62012_c0_seq1	727	746	3	1	20	13.211	UGACAGAAGAGAGUGAGCAC	CAGCUCUCUCUCUUCUGUCA	Cleavage	PREDICTED: squamosa promoter-binding protein 1-like [Glycine max]	1
mtr-miR156b-5p	comp63106_c0_seq1	1245	1264	2	1	20	16.968	UGACAGAAGAGAGUGAGCAC	GUGCUCUCUAUCUUCUGUCA	Translation	PREDICTED: squamosa promoter-binding-like protein 16-like [Glycine max]	1
mtr-miR156c-3p	comp50627_c0_seq1	99	120	3	1	22	15.12	UGCUUACUCUCUAUCUGUCACC	GCUGCCAGAUAGAGGGUAAGUC	Cleavage	No hit	1
mtr-miR156e	comp1769508_c0_seq1	25	45	3	1	21	16.156	UUGACAGAAGAUAGAGAGCAC	GUGCUCGCUCUCUUCUGUCAU	Cleavage	hypothetical protein MTR_5g069080 [Medicago truncatula]	1
mtr-miR156e	comp245552_c0_seq1	2	22	2	1	21	10.924	UUGACAGAAGAUAGAGAGCAC	GUGCUCUCUCUCUUCUGUCAU	Cleavage	PREDICTED: squamosa promoter-binding-like protein 13-like [Glycine max]	1
mtr-miR156e	comp376974_c0_seq1	1	21	0	1	21	20.062	UUGACAGAAGAUAGAGAGCAC	GUGCUCUCUAUCUUCUGUCAA	Cleavage	No hit	1
mtr-miR156e	comp49375_c0_seq1	465	485	1	1	21	20.064	UUGACAGAAGAUAGAGAGCAC	GUGCUCUCUCUCUUCUGUCAA	Cleavage	Squamosa promoter-binding-like protein [Medicago truncatula]	1
mtr-miR156e	comp57112_c0_seq1	1144	1164	1	1	21	14.1	UUGACAGAAGAUAGAGAGCAC	GUGCUCUCUCUCUUCUGUCAA	Cleavage	Squamosa promoter-binding-like protein [Medicago truncatula]	1
mtr-miR156e	comp61148_c0_seq1	1005	1025	2	1	21	17.155	UUGACAGAAGAUAGAGAGCAC	GUGCUCUCUCUCUUCUGUCAU	Cleavage	Squamosa promoter binding protein [Medicago truncatula]	1
mtr-miR156e	comp63106_c0_seq1	1245	1265	0	1	21	13.394	UUGACAGAAGAUAGAGAGCAC	GUGCUCUCUAUCUUCUGUCAA	Cleavage	PREDICTED: squamosa promoter-binding-like protein 16-like [Glycine max]	1
mtr-miR156g-3p	comp1418991_c0_seq1	180	200	2.5	1	21	19.727	GCUCUCUAGACUUCUGUCAUC	GAAGGGAGAAGUCUAGAGAGC	Cleavage	predicted protein [Populus trichocarpa]	1
mtr-miR156g-3p	comp57235_c0_seq1	490	510	2.5	1	21	24.826	GCUCUCUAGACUUCUGUCAUC	GAUGUCAGAAGUCCAGAGAGU	Cleavage	unknown [Medicago truncatula]	1
mtr-miR156g-3p	comp961951_c0_seq1	309	329	3	1	21	14.4	GCUCUCUAGACUUCUGUCAUC	GAGGGUGGAAGUCUGGAGAGC	Cleavage	PREDICTED: UDP-N-acetylglucosamine--peptide N-acetylglucosaminyltransferase 110 kDa subunit-like isoform 1 [Acyrthosiphon pisum]	1
mtr-miR156g-5p	comp245552_c0_seq1	2	22	2.5	1	21	10.924	UUGACAGAAGAUAGAGGGCAC	GUGCUCUCUCUCUUCUGUCAU	Cleavage	PREDICTED: squamosa promoter-binding-like protein 13-like [Glycine max]	1
mtr-miR156g-5p	comp376974_c0_seq1	1	21	0.5	1	21	20.062	UUGACAGAAGAUAGAGGGCAC	GUGCUCUCUAUCUUCUGUCAA	Cleavage	No hit	1
mtr-miR156g-5p	comp449545_c0_seq1	474	494	2.5	1	21	10.146	UUGACAGAAGAUAGAGGGCAC	GUGUCCUUUUUCUUUUGUCAA	Cleavage	BRASSINOSTEROID INSENSITIVE 1-associated receptor kinase [Medicago truncatula]	1
mtr-miR156g-5p	comp49375_c0_seq1	465	485	1.5	1	21	20.064	UUGACAGAAGAUAGAGGGCAC	GUGCUCUCUCUCUUCUGUCAA	Cleavage	Squamosa promoter-binding-like protein [Medicago truncatula]	1
mtr-miR156g-5p	comp57112_c0_seq1	1144	1164	1.5	1	21	14.1	UUGACAGAAGAUAGAGGGCAC	GUGCUCUCUCUCUUCUGUCAA	Cleavage	Squamosa promoter-binding-like protein [Medicago truncatula]	1
mtr-miR156g-5p	comp61148_c0_seq1	1005	1025	2.5	1	21	17.155	UUGACAGAAGAUAGAGGGCAC	GUGCUCUCUCUCUUCUGUCAU	Cleavage	Squamosa promoter binding protein [Medicago truncatula]	1
mtr-miR156g-5p	comp63106_c0_seq1	1245	1265	0.5	1	21	13.394	UUGACAGAAGAUAGAGGGCAC	GUGCUCUCUAUCUUCUGUCAA	Cleavage	PREDICTED: squamosa promoter-binding-like protein 16-like [Glycine max]	1
mtr-miR159a	comp1519832_c0_seq1	396	416	2.5	1	21	15.614	UUUGGAUUGAAGGGAGCUCUA	UAGAGCUCUUUACAGUCCAAA	Translation	No hit	1
mtr-miR159a	comp59139_c0_seq1	3772	3792	2	1	21	6.372	UUUGGAUUGAAGGGAGCUCUA	UCGAGCUCCCUUCAAUCCAAC	Cleavage	polyprotein [Glycine max]	1
mtr-miR159a	comp65140_c0_seq1	856	876	0	1	21	11.737	UUUGGAUUGAAGGGAGCUCUA	UAGAGCUCCCUUCAAUCCAAA	Cleavage	No hit	1
mtr-miR159a	comp6595_c0_seq1	172	192	2	1	21	18.924	UUUGGAUUGAAGGGAGCUCUA	UGGAGCUCCAUUCGAUCCAAA	Cleavage	Transcription factor GAMYB [Medicago truncatula]	1
mtr-miR159a	comp68737_c0_seq1	1189	1209	3	1	21	9.305	UUUGGAUUGAAGGGAGCUCUA	UAAAUCUCCCUUCAAUUUAAA	Cleavage	PREDICTED: urease accessory protein ureD-like isoform 1 [Glycine max]	1
mtr-miR159a	comp771517_c0_seq1	569	589	3	1	21	8.517	UUUGGAUUGAAGGGAGCUCUA	UAGGGUUCCCUUCAGUUUAAG	Cleavage	No hit	1
mtr-miR164a	comp904743_c0_seq1	84	104	2.5	1	21	18.75	UGGAGAAGCAGGGCACGUGCA	UGCGCUUGCCCAGCUUCUCCA	Translation	PREDICTED: hypothetical protein LOC100168473 [Acyrthosiphon pisum]	1
mtr-miR164d	comp49085_c0_seq1	195	215	3	1	21	17.314	UGGAGAAGCAGGGCACAUGCU	GGUUUGUGCUUUGUUUCUCCA	Cleavage	No hit	1
mtr-miR166a	comp40749_c0_seq1	874	894	0	1	21	14.614	UCGGACCAGGCUUCAUUCCCC	GGGGAAUGAAGCCUGGUCCGA	Cleavage	No hit	1
mtr-miR166b	comp61018_c0_seq1	390	410	2	1	21	18.839	UCGGACCAGGCUUCAUUCCUA	UUGGGAUGAAGCCUGGUCCGG	Cleavage	Homeobox-leucine zipper protein ATHB-14 [Medicago truncatula]	1
mtr-miR166b	comp67562_c0_seq1	3956	3975	2	1	20	20.116	UCGGACCAGGCUUCAUUCCU	UGGGAUGAAGCCUGGUCCGG	Cleavage	CNGC5-like protein [Medicago truncatula]	1
mtr-miR166c	comp40749_c0_seq1	874	894	0.5	1	21	14.614	UCGGACCAGGCUUCAUUCCUC	GGGGAAUGAAGCCUGGUCCGA	Cleavage	No hit	1
mtr-miR166g-5p	comp70342_c0_seq1	480	500	3	1	21	17.311	GGAAUGUUGUCUGGCUCGAGG	UCACGAGCCAUACAAUAUUCU	Translation	Transcription factor E2F [Medicago truncatula]	1
mtr-miR167a	comp50772_c0_seq1	1062	1081	3	1	20	19.643	UGAAGCUGCCAGCAUGAUCU	UAAUCAUGUUGGCAGUUUCA	Cleavage	hypothetical protein MTR_126s0001, partial [Medicago truncatula]	1
mtr-miR167b-5p	comp50772_c0_seq1	1062	1081	3	1	20	19.643	UGAAGCUGCCAGCAUGAUCU	UAAUCAUGUUGGCAGUUUCA	Cleavage	hypothetical protein MTR_126s0001, partial [Medicago truncatula]	1
mtr-miR167b-5p	comp52780_c0_seq1	525	544	3	1	20	20.157	UGAAGCUGCCAGCAUGAUCU	CGAUGAUGCUGGUAGUUUCA	Cleavage	Transmembrane and coiled-coil domain-containing protein [Medicago truncatula]	1
mtr-miR168c-3p	comp58036_c0_seq1	1164	1184	3	1	21	15.328	CCCGCCUUGCAUCAACUGAAU	GUUUGGUUGAUGCAGGGCUGG	Cleavage	PREDICTED: alpha-N-acetylglucosaminidase-like [Glycine max]	1
mtr-miR169h	comp36144_c0_seq1	2	23	2	1	22	11.177	UGAGCCAAAGAUGACUUGCCGG	UUGGGAAGUCAUCCUUGGCUCA	Translation	No hit	1
mtr-miR169h	comp62644_c0_seq1	2223	2244	2	1	22	11.947	UGAGCCAAAGAUGACUUGCCGG	UUGGGAAGUCAUCCUUGGCUCA	Translation	Nuclear transcription factor Y subunit A-3 [Medicago truncatula]	1
mtr-miR172a	comp60642_c0_seq1	558	578	1	1	21	12.893	AGAAUCCUGAUGAUGCUGCAG	CAGCAGCAUCAUCAGGAUUCU	Cleavage	Transcription factor APETALA2 [Medicago truncatula]	1
mtr-miR172a	comp67415_c3_seq1	858	878	1	1	21	16.95	AGAAUCCUGAUGAUGCUGCAG	CUGCAGCAUCAUCAGGAUUCC	Cleavage	Transcription factor APETALA2 [Medicago truncatula]	1
mtr-miR172a	comp69654_c0_seq1	526	546	2	1	21	20.938	AGAAUCCUGAUGAUGCUGCAG	UUGCAGCAUUAUCAGCAUUCU	Cleavage	F-box family protein [Medicago truncatula]	1
mtr-miR172a	comp71228_c0_seq1	2469	2489	3	1	21	16.533	AGAAUCCUGAUGAUGCUGCAG	UUGUAGCACCAUCAGAAUUCU	Cleavage	chromatin remodeling complex subunit [Populus trichocarpa]	1
mtr-miR172a	comp9219_c0_seq1	123	143	3	1	21	13.773	AGAAUCCUGAUGAUGCUGCAG	UUGUAGCAACAUCAGAAUUCU	Cleavage	No hit	1
mtr-miR172b	comp100_c0_seq1	576	596	3	1	21	17.975	AGAAUCUUGAUGAUGCUGCAU	AUGCAACAUCAUCAUGAUUUU	Cleavage	No hit	1
mtr-miR172b	comp492455_c0_seq1	201	221	2	1	21	15.695	AGAAUCUUGAUGAUGCUGCAU	AUGCAGCAUCAUCAAGAGUUU	Cleavage	No hit	1
mtr-miR172b	comp59057_c0_seq1	433	452	3	1	20	6.219	AGAAUCUUGAUGAUGCUGCA	AGUAGCAUCAUCAACAUUCU	Cleavage	hypothetical protein MTR_2g102680 [Medicago truncatula]	1
mtr-miR172b	comp60642_c0_seq1	559	578	1.5	1	20	12.893	AGAAUCUUGAUGAUGCUGCA	AGCAGCAUCAUCAGGAUUCU	Cleavage	Transcription factor APETALA2 [Medicago truncatula]	1
mtr-miR172b	comp61650_c0_seq1	416	436	2.5	1	21	5.62	AGAAUCUUGAUGAUGCUGCAU	AAGUUGCAUCAUCAAGAUUCU	Cleavage	PREDICTED: uncharacterized protein LOC100244117 [Vitis vinifera]	1
mtr-miR172b	comp70513_c0_seq1	2568	2588	0	1	21	23.341	AGAAUCUUGAUGAUGCUGCAU	AUGCAGCAUCAUCAAGAUUCU	Cleavage	No hit	1
mtr-miR172c-5p	comp507774_c0_seq1	79	99	2	1	21	24.992	GUAGCAUCAUCAAGAUUCACA	UGUGAAUCUUGAUGCUGCUGC	Cleavage	No hit	1
mtr-miR172c-5p	comp59220_c0_seq1	887	907	3	1	21	22.075	GUAGCAUCAUCAAGAUUCACA	UGUGAAGCUUGAUGUUGCUGC	Cleavage	Pentatricopeptide repeat-containing protein [Medicago truncatula]	1
mtr-miR172c-5p	comp62621_c0_seq1	78	98	2.5	1	21	15.557	GUAGCAUCAUCAAGAUUCACA	UGUGAAUUCCGAUGAUGCUAC	Cleavage	hypothetical protein MTR_3g031370 [Medicago truncatula]	1
mtr-miR172c-5p	comp63293_c0_seq1	945	965	2.5	1	21	20.176	GUAGCAUCAUCAAGAUUCACA	UGGGAAUUUUGAUGGUGCUAU	Cleavage	BAHD acyltransferase DCR [Medicago truncatula]	1
mtr-miR172c-5p	comp63342_c0_seq1	1721	1741	3	1	21	17.828	GUAGCAUCAUCAAGAUUCACA	UUUGAUUUUUGAUGAUGCUAU	Cleavage	Pectinesterase [Medicago truncatula]	1
mtr-miR172c-5p	comp67415_c2_seq1	472	492	2.5	1	21	20.508	GUAGCAUCAUCAAGAUUCACA	UGGGAAUCCUGAUGAUGCUGC	Cleavage	Transcription factor APETALA2 [Medicago truncatula]	1
mtr-miR172d-3p	comp100_c0_seq1	577	596	3	1	20	17.975	AGAAUCUUGAUGAUGCUGCA	UGCAACAUCAUCAUGAUUUU	Cleavage	No hit	1
mtr-miR172d-3p	comp34458_c0_seq1	924	943	2.5	1	20	21.712	AGAAUCUUGAUGAUGCUGCA	UGCAAUAUCAUCAAGAUUCA	Cleavage	PREDICTED: DNA-directed RNA polymerase III subunit RPC3-like [Glycine max]	1
mtr-miR172d-3p	comp468584_c0_seq1	295	314	3	1	20	21.458	AGAAUCUUGAUGAUGCUGCA	UGUAGCAUCAUUGAGUUUCU	Cleavage	putative reverse transcriptase [Soybean chlorotic mottle virus]	1
mtr-miR172d-3p	comp492455_c0_seq1	202	221	2	1	20	15.695	AGAAUCUUGAUGAUGCUGCA	UGCAGCAUCAUCAAGAGUUU	Cleavage	No hit	1
mtr-miR172d-3p	comp59057_c0_seq1	433	452	3	1	20	6.219	AGAAUCUUGAUGAUGCUGCA	AGUAGCAUCAUCAACAUUCU	Cleavage	hypothetical protein MTR_2g102680 [Medicago truncatula]	1
mtr-miR172d-3p	comp60642_c0_seq1	559	578	1.5	1	20	12.893	AGAAUCUUGAUGAUGCUGCA	AGCAGCAUCAUCAGGAUUCU	Cleavage	Transcription factor APETALA2 [Medicago truncatula]	1
mtr-miR172d-3p	comp61650_c0_seq1	417	436	2.5	1	20	5.62	AGAAUCUUGAUGAUGCUGCA	AGUUGCAUCAUCAAGAUUCU	Cleavage	PREDICTED: uncharacterized protein LOC100244117 [Vitis vinifera]	1
mtr-miR172d-3p	comp67415_c3_seq1	859	878	1.5	1	20	16.95	AGAAUCUUGAUGAUGCUGCA	UGCAGCAUCAUCAGGAUUCC	Cleavage	Transcription factor APETALA2 [Medicago truncatula]	1
mtr-miR172d-3p	comp69654_c0_seq1	527	546	2.5	1	20	20.938	AGAAUCUUGAUGAUGCUGCA	UGCAGCAUUAUCAGCAUUCU	Cleavage	F-box family protein [Medicago truncatula]	1
mtr-miR172d-3p	comp70513_c0_seq1	2569	2588	0	1	20	23.341	AGAAUCUUGAUGAUGCUGCA	UGCAGCAUCAUCAAGAUUCU	Cleavage	No hit	1
mtr-miR2088-5p	comp50239_c0_seq1	501	520	2	1	20	10.871	AGGCCUAGAUUACAUUGGAC	GUCCAAUGUAACCUAGGCCC	Translation	PREDICTED: LOW QUALITY PROTEIN: coronatine-insensitive protein 1-like [Glycine max]	1
mtr-miR2088-5p	comp57294_c0_seq1	219	238	3	1	20	14.252	AGGCCUAGAUUACAUUGGAC	UUUCAAUGUGAUCUGGGUCU	Cleavage	No hit	1
mtr-miR2088-5p	comp964460_c0_seq1	86	105	0	1	20	22.586	AGGCCUAGAUUACAUUGGAC	GUCCAAUGUAAUCUAGGCCU	Cleavage	coronatine-insensitive 1-like protein [Pisum sativum]	1
mtr-miR2111l	comp4918_c0_seq1	505	525	0	1	21	9.583	AUCCUUGGAAUGCAGAUUAUC	GAUAAUCUGCAUUCCAAGGAU	Cleavage	No hit	1
mtr-miR2111l	comp57478_c0_seq1	639	659	2.5	1	21	21.005	AUCCUUGGAAUGCAGAUUAUC	GAUAAUCUCUGUUUCAAGGAU	Cleavage	PREDICTED: uncharacterized protein LOC100807790 [Glycine max]	1
mtr-miR2111l	comp71635_c0_seq1	3260	3280	2.5	1	21	19.362	AUCCUUGGAAUGCAGAUUAUC	GAUGAUCAGCAUUUCAGGGAU	Cleavage	Mediator of RNA polymerase II transcription subunit [Medicago truncatula]	1
mtr-miR2118	comp49175_c0_seq1	129	150	1.5	1	22	15.544	UUACCGAUUCCACCCAUUCCUA	UUGGAAUGGGAGGAAUUGGUAA	Cleavage	Disease resistance protein [Medicago truncatula]	1
mtr-miR2199	comp304947_c0_seq1	2	22	2	1	21	10.539	UGAUACACUAGCACGGAUCAC	GUGAUCCAUGCUAGUGUAUCU	Cleavage	No hit	1
mtr-miR2199	comp55548_c1_seq1	541	561	2	1	21	15.217	UGAUACACUAGCACGGAUCAC	GUGAUCCAUGCUAGUGUAUCU	Cleavage	BHLH transcription factor [Medicago truncatula]	1
mtr-miR2199	comp57649_c0_seq1	62	82	2.5	1	21	15.28	UGAUACACUAGCACGGAUCAC	GUGAUCCGUUCUAGCGUAUCA	Cleavage	No hit	1
mtr-miR2586a	comp1068443_c0_seq1	284	304	0.5	1	21	20.728	CGAGGAGUGUCCGUGCUUCAU	AUGAAGUACGGACACUCCUCG	Cleavage	No hit	1
mtr-miR2586a	comp11097_c0_seq1	413	433	1	1	21	18.181	CGAGGAGUGUCCGUGCUUCAU	AUCAAGCACGGACACUCCUCG	Cleavage	No hit	1
mtr-miR2586a	comp1337268_c0_seq1	240	260	0.5	1	21	16.902	CGAGGAGUGUCCGUGCUUCAU	AUGAAGCAUGGACACUCCUCG	Cleavage	No hit	1
mtr-miR2586a	comp1584_c0_seq1	669	689	1	1	21	15.588	CGAGGAGUGUCCGUGCUUCAU	AUGAAGCAUGGACACUUCUCG	Cleavage	No hit	1
mtr-miR2586a	comp1631580_c0_seq1	162	182	1	1	21	22.355	CGAGGAGUGUCCGUGCUUCAU	AUGAAGCAUGGACACUUCUCG	Cleavage	No hit	1
mtr-miR2586a	comp1765981_c0_seq1	251	271	1.5	1	21	11.516	CGAGGAGUGUCCGUGCUUCAU	AUGAAGCACGGACACUCCUUA	Cleavage	No hit	1
mtr-miR2586a	comp1849_c0_seq1	222	242	0.5	1	21	15.438	CGAGGAGUGUCCGUGCUUCAU	AUGAAGCACGGACACUCCUUG	Cleavage	No hit	1
mtr-miR2586a	comp30583_c0_seq1	1005	1025	1.5	1	21	15.372	CGAGGAGUGUCCGUGCUUCAU	AUGAAGCACGGACAAUCCUCG	Cleavage	No hit	1
mtr-miR2586a	comp31020_c0_seq1	373	393	1.5	1	21	14.077	CGAGGAGUGUCCGUGCUUCAU	AUGAAGCAUGAACACUCCUCG	Translation	No hit	1
mtr-miR2586a	comp32246_c0_seq1	291	311	0.5	1	21	24.857	CGAGGAGUGUCCGUGCUUCAU	AUGAAGCACGGACACUCCUUG	Cleavage	No hit	1
mtr-miR2586a	comp33123_c0_seq1	136	156	1	1	21	17.863	CGAGGAGUGUCCGUGCUUCAU	AUGAAGCACGGAAACUCCUCG	Translation	TIR-NBS-LRR type disease resistance protein [Medicago truncatula]	1
mtr-miR2586a	comp37431_c0_seq1	209	229	0	1	21	8.668	CGAGGAGUGUCCGUGCUUCAU	AUGAAGCACGGACACUCCUCG	Cleavage	No hit	1
mtr-miR2586a	comp39338_c0_seq1	216	236	1.5	1	21	16.492	CGAGGAGUGUCCGUGCUUCAU	AUGAAGCACGGACACUGCUCG	Cleavage	No hit	1
mtr-miR2586a	comp42118_c0_seq1	120	140	1	1	21	18.044	CGAGGAGUGUCCGUGCUUCAU	AUGAAGCAAGGACACUCCUCG	Cleavage	No hit	1
mtr-miR2586a	comp44828_c0_seq1	237	257	1	1	21	15.448	CGAGGAGUGUCCGUGCUUCAU	AUGAAGCACUGACACUCCUCG	Cleavage	No hit	1
mtr-miR2586a	comp46703_c0_seq1	398	418	1.5	1	21	18.914	CGAGGAGUGUCCGUGCUUCAU	AUGAAGCACGGACACUUCUCA	Cleavage	No hit	1
mtr-miR2586a	comp48665_c0_seq1	325	345	1	1	21	13.744	CGAGGAGUGUCCGUGCUUCAU	AUGAUGCACGGACACUCCUCG	Cleavage	No hit	1
mtr-miR2586a	comp60714_c0_seq1	479	499	1.5	1	21	16.68	CGAGGAGUGUCCGUGCUUCAU	AUGAAGCACGGACGCUCCUCA	Cleavage	No hit	1
mtr-miR2586a	comp61702_c0_seq1	1	20	0	1	20	18.773	CGAGGAGUGUCCGUGCUUCA	UGAAGCACGGACACUCCUCG	Cleavage	No hit	1
mtr-miR2586a	comp64904_c0_seq1	1368	1388	0	1	21	10.392	CGAGGAGUGUCCGUGCUUCAU	AUGAAGCACGGACACUCCUCG	Cleavage	PREDICTED: probable membrane-associated kinase regulator 6-like [Glycine max]	1
mtr-miR2586a	comp6805_c0_seq1	236	256	0.5	1	21	9.268	CGAGGAGUGUCCGUGCUUCAU	AUGAAGCACGGACACUCUUCG	Cleavage	No hit	1
mtr-miR2586a	comp6848_c0_seq1	225	245	1.5	1	21	14.086	CGAGGAGUGUCCGUGCUUCAU	AUGAAGCACCGACACUCCUUG	Cleavage	No hit	1
mtr-miR2586a	comp69112_c1_seq1	675	695	1.5	1	21	21.22	CGAGGAGUGUCCGUGCUUCAU	AUGAAGCACGGACACUCUUCA	Cleavage	Chlorophyll a-b binding protein [Medicago truncatula]	1
mtr-miR2586a	comp903093_c0_seq1	182	202	0	1	21	12.873	CGAGGAGUGUCCGUGCUUCAU	AUGAAGCACGGACACUCCUCG	Cleavage	No hit	1
mtr-miR2586a	comp903326_c0_seq1	318	338	1	1	21	16.407	CGAGGAGUGUCCGUGCUUCAU	AUGAAACACGGACACUCCUCG	Cleavage	No hit	1
mtr-miR2590h	comp62235_c0_seq1	1375	1398	3	1	24	18.127	AGAAUGACAUGGCAGAAUAAUCAC	GUGAAUAUUCUGUCAUUUCAUUUU	Cleavage	uncharacterized protein LOC100807840 [Glycine max]	1
mtr-miR2591	comp1191508_c0_seq1	21	42	2	1	22	18.562	GGAACUUCUACGGUACACCUGC	GUUGGUGUACCGUAUAAGUUCC	Cleavage	No hit	1
mtr-miR2591	comp55863_c0_seq1	300	321	2.5	1	22	11.145	GGAACUUCUACGGUACACCUGC	GCGAGUGUACCGUAGAAGUUUU	Cleavage	Quinone oxidoreductase-like protein [Medicago truncatula]	1
mtr-miR2591	comp9649_c0_seq1	373	394	3	1	22	11.595	GGAACUUCUACGGUACACCUGC	GUGAGUGCACCGUAGAAGUUUC	Cleavage	No hit	1
mtr-miR2592bl-5p	comp688135_c0_seq1	1525	1546	1.5	1	22	21.535	UGGCAAGUUUGAAUUUACCUCA	UGUGGUAAGUUCAAACUUGCCA	Cleavage	PREDICTED: uncharacterized protein LOC100782762 [Glycine max]	1
mtr-miR2592bl-5p	comp950452_c0_seq1	72	93	2	1	22	11.92	UGGCAAGUUUGAAUUUACCUCA	UGAGGUAAAUUCAAAUAUGCCA	Cleavage	No hit	1
mtr-miR2593a	comp1832510_c0_seq1	110	130	3	1	21	13.975	UUAAAUGAAUGAACCUAGAAU	AUCUUUGGUUCGUUCAUUUAA	Cleavage	PREDICTED: hypothetical protein LOC100160261 [Acyrthosiphon pisum]	1
mtr-miR2593a	comp42372_c0_seq1	644	664	3	1	21	8.251	UUAAAUGAAUGAACCUAGAAU	AGUUUAGCUUCAUUUAUUUAA	Cleavage	PREDICTED: probable histone-arginine methyltransferase 1.4-like [Glycine max]	1
mtr-miR2593a	comp56330_c0_seq1	54	74	1.5	1	21	11.246	UUAAAUGAAUGAACCUAGAAU	AUUUUAGAUUCAUUCAUUUAA	Cleavage	Beta-ureidopropionase [Medicago truncatula]	1
mtr-miR2593a	comp60847_c0_seq1	799	819	3	1	21	4.862	UUAAAUGAAUGAACCUAGAAU	AUUUUAGAUUCAUUCAUUAAA	Cleavage	No hit	1
mtr-miR2593a	comp65038_c0_seq1	1634	1654	2.5	1	21	15.233	UUAAAUGAAUGAACCUAGAAU	AUUCCAGGUUUUUUCAUUUAA	Translation	Calcium-binding mitochondrial carrier protein [Medicago truncatula]	1
mtr-miR2593e	comp49417_c0_seq1	1	24	1	1	24	22.504	AUACAUCAUUGAUUGAAUGAACCU	AGAUUCAUUCAAUAAAUGAUGUAU	Translation	No hit	1
mtr-miR2593e	comp56330_c0_seq1	59	82	1.5	1	24	12.462	AUACAUCAUUGAUUGAAUGAACCU	AGAUUCAUUCAUUUAAUGAUGUAU	Cleavage	Beta-ureidopropionase [Medicago truncatula]	1
mtr-miR2593e	comp57061_c0_seq1	483	506	3	1	24	9.102	AUACAUCAUUGAUUGAAUGAACCU	AGGAUCCUUCUAUCAAUGAUGUAA	Cleavage	S-locus lectin protein kinase family protein [Medicago truncatula]	1
mtr-miR2593e	comp802796_c0_seq1	495	518	2.5	1	24	10.887	AUACAUCAUUGAUUGAAUGAACCU	AGAUUCUUUUAAUAAAUGAUGUAU	Translation	hypothetical protein MTR_4g061240 [Medicago truncatula]	1
mtr-miR2598	comp48872_c0_seq1	357	377	2	1	21	15.245	CUAAGGGUGAUUAUUCUGCCA	UGGCAGAAAAAUCAUCCUUGG	Cleavage	PREDICTED: probably inactive receptor-like protein kinase At2g46850-like [Glycine max]	1
mtr-miR2598	comp65929_c0_seq1	3106	3126	1	1	21	11.078	CUAAGGGUGAUUAUUCUGCCA	UGGCAAAAUAAUCACCCUUAG	Cleavage	Serine carboxypeptidase family protein [Medicago truncatula]	1
mtr-miR2601	comp36143_c0_seq1	314	335	1	1	22	18.532	UAUUUGGUAUCGCUUUGGUCCC	GGGACCAAAACGAUACCAAAUA	Cleavage	No hit	1
mtr-miR2601	comp63252_c0_seq1	628	649	2	1	22	15.974	UAUUUGGUAUCGCUUUGGUCCC	GUGAUUAAAGCGAAACCAAAUA	Translation	ABC transporter F family member [Medicago truncatula]	1
mtr-miR2603	comp1004389_c0_seq1	354	375	3	1	22	16.311	UUUGGUAUUGGUCCCUGCACUU	AAGUCGAGGGAUCAAUGCCAAA	Cleavage	No hit	1
mtr-miR2603	comp47189_c0_seq1	8	29	1.5	1	22	9.592	UUUGGUAUUGGUCCCUGCACUU	AAGUGCAGGGAUCAAUGUCAAA	Cleavage	No hit	1
mtr-miR2603	comp7436_c0_seq1	80	101	2.5	1	22	10.805	UUUGGUAUUGGUCCCUGCACUU	AAGUGCAGGGACUAAAGCCAAA	Cleavage	reverse transcriptase - beet retrotransposon, putative [Medicago truncatula]	1
mtr-miR2603	comp911634_c0_seq1	152	173	2.5	1	22	16.366	UUUGGUAUUGGUCCCUGCACUU	AAGUGAAGGGACCAAAACCAAA	Cleavage	No hit	1
mtr-miR2614	comp5008_c0_seq1	62	81	1.5	1	20	11.271	CGGUUCGACUCGUUAGGUUC	GAACCUAACGAGCUGAACCG	Cleavage	No hit	1
mtr-miR2614	comp59301_c0_seq1	87	106	2.5	1	20	17.806	CGGUUCGACUCGUUAGGUUC	GAACCAAACGAGUCGAACUA	Cleavage	PREDICTED: adenylyl-sulfate kinase 1, chloroplastic-like [Glycine max]	1
mtr-miR2614	comp62351_c0_seq1	1622	1641	1	1	20	19.904	CGGUUCGACUCGUUAGGUUC	GAACCUAACGAGCCGAACCG	Cleavage	hypothetical protein MTR_7g005700 [Medicago truncatula]	1
mtr-miR2614	comp66311_c0_seq1	141	160	1	1	20	15.479	CGGUUCGACUCGUUAGGUUC	GAAUUUAACGAGUCGAACCG	Cleavage	No hit	1
mtr-miR2614	comp71041_c0_seq1	1266	1285	2.5	1	20	21.108	CGGUUCGACUCGUUAGGUUC	GAACUGAGCGAGUUGAACCG	Cleavage	PREDICTED: probable inactive receptor kinase At1g48480-like [Glycine max]	1
mtr-miR2614	comp7276_c0_seq1	570	589	2	1	20	5.834	CGGUUCGACUCGUUAGGUUC	GAACCAAACGAGUCGAACCA	Cleavage	No hit	1
mtr-miR2614	comp794032_c0_seq1	36	55	1	1	20	17.703	CGGUUCGACUCGUUAGGUUC	GAGCCUAACGAGUCGAACUG	Cleavage	hypothetical protein MTR_3g073510 [Medicago truncatula]	1
mtr-miR2616	comp1050308_c0_seq1	199	220	2.5	1	22	12.481	AUUGGGUUUGGUUCGGGCGGAU	ACCCAUCCAAACCAAACCCAAU	Cleavage	hypothetical protein MTR_3g087460 [Medicago truncatula]	1
mtr-miR2627	comp1018733_c0_seq1	78	99	2.5	1	22	17.116	UUUCGGUAGUUAACUGCUGAGG	UUUCAGCAGUUAGCUGCCAAAA	Cleavage	No hit	1
mtr-miR2627	comp117089_c0_seq1	1	21	1.5	1	21	21.287	UUUCGGUAGUUAACUGCUGAG	CUCGGCAGUUAACUACCGAGG	Cleavage	No hit	1
mtr-miR2627	comp63142_c1_seq1	1043	1064	2.5	1	22	20.45	UUUCGGUAGUUAACUGCUGAGG	CCUCGGUAGUUAACUACCGAGU	Cleavage	No hit	1
mtr-miR2629a	comp117089_c0_seq1	7	27	1	1	21	21.287	AGUUUUCCUCGGUAGUUAACU	AGUUAACUACCGAGGAAAACA	Cleavage	No hit	1
mtr-miR2629a	comp1418933_c0_seq1	4	24	2.5	1	21	20.294	AGUUUUCCUCGGUAGUUAACU	AGUUAACUACCGAGGAAAAGC	Cleavage	No hit	1
mtr-miR2629a	comp51945_c0_seq1	28	48	2	1	21	21.44	AGUUUUCCUCGGUAGUUAACU	AGUUAACUGCCGAUGAAAAUU	Cleavage	E2F-associated phosphoprotein [Medicago truncatula]	1
mtr-miR2629a	comp59183_c0_seq1	220	240	3	1	21	17.026	AGUUUUCCUCGGUAGUUAACU	AGUACACUAUCGGGGAAAACU	Cleavage	FK506-binding protein [Medicago truncatula]	1
mtr-miR2629a	comp72098_c0_seq1	6	26	1.5	1	21	24.707	AGUUUUCCUCGGUAGUUAACU	AGUUAACUGCCGAGGAAAACA	Cleavage	ER glycerol-phosphate acyltransferase [Medicago truncatula]	1
mtr-miR2629a	comp737703_c0_seq1	1	20	1.5	1	20	14.453	AGUUUUCCUCGGUAGUUAAC	GUUAACUACCGAGGAAAAUG	Cleavage	No hit	1
mtr-miR2629a	comp920112_c0_seq1	290	310	1.5	1	21	20.159	AGUUUUCCUCGGUAGUUAACU	AGUUUACUACUGAGGAAAACU	Cleavage	hypothetical protein MTR_2g032720 [Medicago truncatula]	1
mtr-miR2634	comp58915_c0_seq1	3	23	3	1	21	10.846	UUUAUUCUCAGUUUGUUGCUC	GAGCAGCAAUCUGAGAAUCAA	Cleavage	hypothetical protein MTR_3g053920 [Medicago truncatula]	1
mtr-miR2634	comp65924_c0_seq1	56	76	2.5	1	21	7.795	UUUAUUCUCAGUUUGUUGCUC	GAACAACAAAUUCAGAAUAAA	Translation	Sister chromatid cohesion protein PDS5-like protein [Medicago truncatula]	1
mtr-miR2634	comp66926_c0_seq1	126	146	2.5	1	21	6.761	UUUAUUCUCAGUUUGUUGCUC	GAGACACAAACUGAGAAUAGA	Cleavage	FGGY carbohydrate kinase domain-containing protein [Medicago truncatula]	1
mtr-miR2634	comp689986_c0_seq1	180	200	2	1	21	13.602	UUUAUUCUCAGUUUGUUGCUC	GAGCAGCAAAAUGAGAGUAAA	Translation	RNA-directed DNA polymerase , putative [Medicago truncatula]	1
mtr-miR2643a	comp1088917_c0_seq1	269	289	2.5	1	21	12.064	UUUGGGAUCAGAAAUUAGAGA	UUUCUAGUUUCUAAUUCCAAA	Translation	No hit	1
mtr-miR2643a	comp1376982_c0_seq1	42	62	2	1	21	20.033	UUUGGGAUCAGAAAUUAGAGA	UCUCGAAUUUUUGAUCUCAAA	Cleavage	hypothetical protein VITISV_041073 [Vitis vinifera]	1
mtr-miR2643a	comp18075_c0_seq1	36	55	2.5	1	20	10.39	UUUGGGAUCAGAAAUUAGAG	UUUUAAUAUCUGAUCCUAAA	Cleavage	PREDICTED: ABC transporter B family member 20-like [Glycine max]	1
mtr-miR2643a	comp2644288_c0_seq1	19	39	2.5	1	21	5.089	UUUGGGAUCAGAAAUUAGAGA	UUUCUAUUUUCUGAUUUCAAA	Cleavage	No hit	1
mtr-miR2643a	comp33093_c0_seq1	220	240	1.5	1	21	6.181	UUUGGGAUCAGAAAUUAGAGA	UCGUUAAUUUCUGAUCCCAAA	Cleavage	F-box family protein [Medicago truncatula]	1
mtr-miR2643a	comp37547_c0_seq1	361	381	2	1	21	10.229	UUUGGGAUCAGAAAUUAGAGA	UCUUUGAAUUCUGAUCCCAAA	Cleavage	F-box/kelch-repeat protein [Medicago truncatula]	1
mtr-miR2643a	comp57339_c0_seq1	486	506	3	1	21	8.605	UUUGGGAUCAGAAAUUAGAGA	UUUCUAGUUUCUUAUCCUAAG	Translation	PREDICTED: uncharacterized protein LOC100854721 isoform 1 [Vitis vinifera]	1
mtr-miR2643a	comp60333_c0_seq1	354	373	2.5	1	20	9.999	UUUGGGAUCAGAAAUUAGAG	UUCUAGUUUCUGAUCCUAAC	Cleavage	heat shock protein [Glycine max]	1
mtr-miR2643a	comp61156_c0_seq1	558	578	3	1	21	18.172	UUUGGGAUCAGAAAUUAGAGA	UUUUUAGUUUUUGCUCCCAAA	Cleavage	Signal recognition particle 54 kDa protein [Medicago truncatula]	1
mtr-miR2643a	comp62724_c0_seq1	228	248	1.5	1	21	14.982	UUUGGGAUCAGAAAUUAGAGA	UCUCUGAUUUCGGAUCCCAAA	Translation	Nuclear transcription factor Y subunit A-7, partial [Medicago truncatula]	1
mtr-miR2643a	comp68782_c0_seq1	1612	1632	3	1	21	14.609	UUUGGGAUCAGAAAUUAGAGA	UUUGUGAUUUCUGAUCCUAGA	Cleavage	Phototropin [Medicago truncatula]	1
mtr-miR2643a	comp69617_c0_seq1	1337	1357	3	1	21	7.418	UUUGGGAUCAGAAAUUAGAGA	UCUUUAAUUUUUGAUUCCAUA	Cleavage	hypothetical protein MTR_7g092460 [Medicago truncatula]	1
mtr-miR2643a	comp71973_c0_seq1	1634	1654	3	1	21	20.002	UUUGGGAUCAGAAAUUAGAGA	UCCCUUAUUUCUGAUCUUAAA	Cleavage	hypothetical protein MTR_7g069700 [Medicago truncatula]	1
mtr-miR2643a	comp71995_c0_seq1	242	262	3	1	21	19.631	UUUGGGAUCAGAAAUUAGAGA	UUUCUCAUUUCUGAUUCCAAU	Cleavage	IAA-amino acid hydrolase ILR1-like protein [Medicago truncatula]	1
mtr-miR2645	comp37292_c0_seq1	97	117	3	1	21	7.438	UUUCUAGAGAUGAGCAUAUAU	AGAUAUGCUCAUCUCUAGUAG	Cleavage	resistance gene analog protein [Medicago sativa]	1
mtr-miR2645	comp54755_c0_seq1	122	142	2.5	1	21	14.01	UUUCUAGAGAUGAGCAUAUAU	GUAUAUGUUCAUCUCGGGAAA	Cleavage	No hit	1
mtr-miR2645	comp57352_c0_seq1	1185	1205	3	1	21	15.172	UUUCUAGAGAUGAGCAUAUAU	AUAUAUUCUCAUCUCUUGAAG	Cleavage	Swi2/Snf2-related chromatin remodeling ATPase [Medicago truncatula]	1
mtr-miR2645	comp69938_c1_seq1	1051	1071	3	1	21	13.16	UUUCUAGAGAUGAGCAUAUAU	AUAUGUGCUUAUUUCUGGAAC	Cleavage	PREDICTED: putative cyclin-D6-1-like [Glycine max]	1
mtr-miR2645	comp72238_c0_seq1	609	628	3	1	20	14.544	UUUCUAGAGAUGAGCAUAUA	AAUAUUCUCAUCUUUGGAAA	Cleavage	PREDICTED: uncharacterized protein LOC100789964 [Glycine max]	1
mtr-miR2651	comp58036_c0_seq1	2303	2322	2	1	20	17.156	UUUGAUUGGUAUGCCUGCAU	AUUGAGGCAUACCAAUCAAA	Cleavage	PREDICTED: alpha-N-acetylglucosaminidase-like [Glycine max]	1
mtr-miR2655b	comp1189144_c0_seq1	197	217	3	1	21	11.451	CGUUUUGGUCCCUUAACUUUA	UAAAGUUAAAGGACCAAACUG	Cleavage	No hit	1
mtr-miR2655b	comp1263283_c0_seq1	184	204	3	1	21	10.611	CGUUUUGGUCCCUUAACUUUA	UGAAGUUGAGGGACUUAAACG	Cleavage	PREDICTED: cleavage and polyadenylation specificity factor subunit 5-like isoform 1 [Acyrthosiphon pisum]	1
mtr-miR2655b	comp25040_c0_seq1	750	770	3	1	21	11.744	CGUUUUGGUCCCUUAACUUUA	UGAACUUAAGGGACUAAAACA	Cleavage	hypothetical protein MTR_8g072140 [Medicago truncatula]	1
mtr-miR2655b	comp36572_c0_seq1	333	353	2.5	1	21	14.766	CGUUUUGGUCCCUUAACUUUA	UAGAGUUAAGGGACCAAAUUG	Cleavage	No hit	1
mtr-miR2655b	comp4773_c0_seq1	94	114	3	1	21	8.185	CGUUUUGGUCCCUUAACUUUA	UAAAGUUAAGGGACAAAAUCG	Cleavage	No hit	1
mtr-miR2655b	comp48204_c1_seq1	380	399	3	1	20	19.579	CGUUUUGGUCCCUUAACUUU	UAAGUUAAGGGACCAAAUUG	Cleavage	No hit	1
mtr-miR2655b	comp62318_c1_seq1	708	728	1.5	1	21	10.601	CGUUUUGGUCCCUUAACUUUA	UAUAGUUAAGGGACCAAAAUG	Cleavage	Bifunctional aminoacyl-tRNA synthetase [Medicago truncatula]	1
mtr-miR2655b	comp64519_c0_seq1	825	845	3	1	21	18.045	CGUUUUGGUCCCUUAACUUUA	UGAAUUUGAGGGACCAAAACA	Cleavage	No hit	1
mtr-miR2655b	comp67926_c0_seq1	1774	1794	0.5	1	21	9.414	CGUUUUGGUCCCUUAACUUUA	UAAAGUUAAGGGACCAAAAUG	Cleavage	PREDICTED: kinesin-like protein KIF18B-like [Glycine max]	1
mtr-miR2655b	comp71984_c0_seq1	694	714	3	1	21	15.951	CGUUUUGGUCCCUUAACUUUA	UAAAGUUAGGAGACGAAAACG	Translation	SAP1 protein [Medicago truncatula]	1
mtr-miR2655b	comp763213_c0_seq1	156	176	2	1	21	8.855	CGUUUUGGUCCCUUAACUUUA	UACAGUUAGGGGACCAAAAUG	Cleavage	No hit	1
mtr-miR2655b	comp891104_c0_seq1	317	337	3	1	21	11.858	CGUUUUGGUCCCUUAACUUUA	UAAAGUUUAGGGGCUAAAACC	Cleavage	No hit	1
mtr-miR2664a	comp48143_c0_seq1	53	73	0	1	21	11.777	AAUUGUGGUGGGUUGACAGUC	GACUGUCAACCCACCACAAUU	Cleavage	No hit	1
mtr-miR2674	comp41252_c0_seq1	75	95	0.5	1	21	14.944	CACUCGCUUUGGAAGUCAUGG	CCAUGACUUUCAAAGCGAGUG	Cleavage	Resistance protein [Medicago truncatula]	1
mtr-miR2676a	comp35230_c0_seq1	731	750	3	1	20	11.032	CAUUGUUUGGAUAAUAAUUU	CCAUUAAUAUCCAAACAAUG	Cleavage	Small ubiquitin-related modifier [Medicago truncatula]	1
mtr-miR2676a	comp39744_c0_seq1	382	402	3	1	21	15.722	CAUUGUUUGGAUAAUAAUUUG	CAGAUUAUGAUCCAGACAAUA	Cleavage	hypothetical protein MTR_2g058480 [Medicago truncatula]	1
mtr-miR2676a	comp46433_c0_seq1	184	205	3	1	21	18.933	CAUUGUUUGGAUAAUA-AUUUG	CAAGUGUAUUAUCCAAACGAUG	Cleavage	Cyclin-like F-box [Medicago truncatula]	1
mtr-miR2676a	comp46816_c0_seq1	955	975	3	1	21	10.217	CAUUGUUUGGAUAAUAAUUUG	UAGAUUAUUAUACAAGCAAUU	Translation	PREDICTED: calcium-binding mitochondrial carrier protein SCaMC-1-like [Glycine max]	1
mtr-miR2676a	comp50793_c0_seq1	479	499	1	1	21	4.609	CAUUGUUUGGAUAAUAAUUUG	CAAAUUAUUAUCCAAACAAUA	Cleavage	No hit	1
mtr-miR2676a	comp63762_c0_seq1	154	174	3	1	21	7.987	CAUUGUUUGGAUAAUAAUUUG	CAAGUUAUUACCCAAACAAAG	Translation	PREDICTED: pentatricopeptide repeat-containing protein At1g61870, mitochondrial-like [Glycine max]	1
mtr-miR2676a	comp66350_c0_seq1	1286	1306	3	1	21	9.724	CAUUGUUUGGAUAAUAAUUUG	CAAUUUAUGAUUCAAAUAAUG	Cleavage	predicted protein [Populus trichocarpa]	1
mtr-miR2676a	comp67569_c0_seq1	1662	1682	2.5	1	21	15.202	CAUUGUUUGGAUAAUAAUUUG	UACAUUAUUGUCAAAACAAUG	Translation	hypothetical protein MTR_8g066780 [Medicago truncatula]	1
mtr-miR393a	comp53554_c0_seq1	1826	1845	2	1	20	21.961	UCCAAAGGGAUCGCAUUGAU	GACAAUGCGAUCCCUUUGGA	Cleavage	PREDICTED: protein TRANSPORT INHIBITOR RESPONSE 1-like [Glycine max]	1
mtr-miR393a	comp64700_c0_seq1	565	585	3	1	21	17.413	UCCAAAGGGAUCGCAUUGAUC	GAUAAAUGCGAUAUUUUUGGA	Translation	Coiled-coil domain-containing protein MTMR15 [Medicago truncatula]	1
mtr-miR393b-3p	comp60295_c1_seq1	1133	1153	2.5	1	21	16.304	UUUGGGAUCAUGCUAUCCCUU	AAGGCAUAUCAUGAUCUCAAA	Cleavage	hypothetical protein MTR_8g106520 [Medicago truncatula]	1
mtr-miR396a-3p	comp62585_c0_seq1	921	940	2.5	1	20	19.842	GCUCAAGAAAGCUGUGGGAG	UUCUCAUUGCUUUCUUGAGC	Cleavage	Cysteine-rich repeat secretory protein [Medicago truncatula]	1
mtr-miR396a-5p	comp1313712_c0_seq1	196	216	3	1	21	15.294	UUCCACAGCUUUCUUGAACUU	AAGUUCAAGAUUGCUGUGGAU	Translation	No hit	1
mtr-miR396b-3p	comp57742_c0_seq1	699	719	2.5	1	21	12.178	GUUCAAUAAAGCUGUGGGAAG	UUUUCCACAACUUGAUUGAAC	Cleavage	Pentatricopeptide repeat-containing protein [Medicago truncatula]	1
mtr-miR396b-3p	comp67241_c0_seq1	1419	1439	3	1	21	16.789	GUUCAAUAAAGCUGUGGGAAG	UUUUCUGCAGCUUUAUUGAUC	Cleavage	NAD-dependent epimerase/dehydratase [Medicago truncatula]	1
mtr-miR396b-5p	comp50848_c0_seq1	222	242	1.5	1	21	12.735	UUCCACAGCUUUCUUGAACUG	CAGUUUAAGGAGGCUGUGGAA	Cleavage	No hit	1
mtr-miR397-5p	comp57310_c0_seq1	682	702	0.5	1	21	9.841	UCAUUGAGUGCAGCGUUGAUG	UAUCAAUGCUGCACUCAAUGA	Cleavage	PREDICTED: laccase-7-like [Glycine max]	1
mtr-miR397-5p	comp67287_c0_seq1	614	634	3	1	21	17.607	UCAUUGAGUGCAGCGUUGAUG	UAGUGAAGCUGCACUCAAUGA	Cleavage	Porphobilinogen deaminase [Medicago truncatula]	1
mtr-miR397-5p	comp70630_c0_seq1	758	778	0.5	1	21	11.415	UCAUUGAGUGCAGCGUUGAUG	CAUCAAUGCUGCACUCAAUGA	Cleavage	Laccase 1a [Medicago truncatula]	1
mtr-miR398a-5p	comp50284_c0_seq1	220	240	2	1	21	10.029	GGAGUGACACUGAGAACACAA	UUUUGUUCUUAGUGUUACUCC	Cleavage	PREDICTED: uncharacterized protein LOC100816738 [Glycine max]	1
mtr-miR398b	comp14275_c0_seq1	206	226	0	1	21	16.314	UGUGUUCUCAGGUCGCCCCUG	CAGGGGCGACCUGAGAACACA	Cleavage	No hit	1
mtr-miR399b	comp1315442_c0_seq1	130	150	2.5	1	21	20.763	UGCCAAAGGAGAGCUGCCCUG	UGGGCUAGCUCUCUUUUGGCA	Cleavage	hypothetical protein MTR_8g063040 [Medicago truncatula]	1
mtr-miR399b	comp63212_c0_seq1	728	748	3	1	21	17.927	UGCCAAAGGAGAGCUGCCCUG	CAGUGAAGCUCUUCUUUGGUA	Cleavage	IQ domain-containing protein [Medicago truncatula]	1
mtr-miR399b	comp66938_c2_seq1	4885	4905	2.5	1	21	19.578	UGCCAAAGGAGAGCUGCCCUG	UGGGGCAAAUCUCCUUUGGCA	Cleavage	Ubiquitin-conjugating enzyme family protein [Medicago truncatula]	1
mtr-miR399b	comp899056_c0_seq1	105	125	2	1	21	16.105	UGCCAAAGGAGAGCUGCCCUG	CAGGGAAGUUCUUCUUUGGCA	Cleavage	PREDICTED: bleomycin hydrolase-like [Acyrthosiphon pisum]	1
mtr-miR399l	comp66938_c2_seq1	4885	4905	1.5	1	21	19.578	UGCCAAAGGAGAGUUGCCCUG	UGGGGCAAAUCUCCUUUGGCA	Cleavage	Ubiquitin-conjugating enzyme family protein [Medicago truncatula]	1
mtr-miR399l	comp68706_c0_seq1	1562	1582	2.5	1	21	24.94	UGCCAAAGGAGAGUUGCCCUG	UAUGGUAAAUCUCCUUUGGCA	Cleavage	PREDICTED: RNA polymerase II C-terminal domain phosphatase-like 1-like [Glycine max]	1
mtr-miR399l	comp899056_c0_seq1	105	125	2.5	1	21	16.105	UGCCAAAGGAGAGUUGCCCUG	CAGGGAAGUUCUUCUUUGGCA	Cleavage	PREDICTED: bleomycin hydrolase-like [Acyrthosiphon pisum]	1
mtr-miR408-5p	comp892738_c0_seq1	28	48	3	1	21	12.849	ACAGGGAACAUGCAGAGCAUG	CAUGCUCUGAAUGUUACUUGU	Cleavage	RNA-directed DNA polymerase (Reverse transcriptase) [Medicago truncatula]	1
mtr-miR482-5p	comp813481_c0_seq1	204	224	2.5	1	21	9.877	GGCAUGGGAUAGUAGGGAAGA	UCUUUUCUACUUUUCCAUGCC	Translation	No hit	1
mtr-miR5205a	comp12218_c0_seq1	883	905	2.5	1	23	9.484	CAUACAAUUUGGGACGGAGGGAG	CUCCCUCUGUCCCAAGUUAUAUG	Cleavage	hypothetical protein MTR_5g063260 [Medicago truncatula]	1
mtr-miR5205a	comp44913_c0_seq1	90	112	3	1	23	5.291	CAUACAAUUUGGGACGGAGGGAG	CUCUCUCCUUCCCAAAUUAUAUG	Cleavage	No hit	1
mtr-miR5205a	comp59507_c0_seq1	309	331	2.5	1	23	16.372	CAUACAAUUUGGGACGGAGGGAG	CUCCCUCUGUUCCAAAUUGUAAG	Cleavage	No hit	1
mtr-miR5205b	comp1101240_c0_seq1	433	456	2	1	24	8.254	CUUAUAAUUAGGGACGGAGGGAGU	ACUCCCUCCGUUUCAAAUUAUAAG	Translation	No hit	1
mtr-miR5205b	comp1135265_c0_seq1	119	142	2	1	24	14.727	CUUAUAAUUAGGGACGGAGGGAGU	ACUCCCUCCGUCCCUAUUUAUAAA	Cleavage	No hit	1
mtr-miR5205b	comp12454_c0_seq1	244	267	1	1	24	17.166	CUUAUAAUUAGGGACGGAGGGAGU	ACUACCUUUGUCCCUAAUUAUAAG	Cleavage	No hit	1
mtr-miR5205b	comp1334816_c0_seq1	96	119	2	1	24	11.862	CUUAUAAUUAGGGACGGAGGGAGU	ACUCUCACUGUCCCUAAUUAUAAG	Cleavage	No hit	1
mtr-miR5205b	comp155399_c0_seq1	185	208	2.5	1	24	6.506	CUUAUAAUUAGGGACGGAGGGAGU	ACUCCCUCCGUCCCAAAAUAUAAG	Translation	No hit	1
mtr-miR5205b	comp44801_c0_seq1	506	529	2.5	1	24	7.82	CUUAUAAUUAGGGACGGAGGGAGU	ACUCCCUCCAUCCUAAAUUAUAAG	Translation	No hit	1
mtr-miR5205b	comp46959_c0_seq1	24	47	1.5	1	24	4.655	CUUAUAAUUAGGGACGGAGGGAGU	ACUACCUCCGUCCCUAAAUAUAAG	Cleavage	No hit	1
mtr-miR5205b	comp47657_c0_seq1	504	527	1	1	24	8.608	CUUAUAAUUAGGGACGGAGGGAGU	ACUACCUCCAUCCCUAAUUAUAAG	Cleavage	No hit	1
mtr-miR5205b	comp48038_c0_seq1	76	99	2.5	1	24	10.798	CUUAUAAUUAGGGACGGAGGGAGU	ACUCCCUUUGACUCUAAUUAUAAG	Cleavage	No hit	1
mtr-miR5205b	comp504625_c0_seq1	354	377	1	1	24	3.561	CUUAUAAUUAGGGACGGAGGGAGU	ACUACAUCCGUCCCUAAUUAUAAG	Cleavage	No hit	1
mtr-miR5205b	comp54531_c0_seq1	760	783	2.5	1	24	9.921	CUUAUAAUUAGGGACGGAGGGAGU	ACUCUCUCUGUCUCAAAUUAUAAG	Translation	No hit	1
mtr-miR5205b	comp54691_c0_seq1	241	264	0	1	24	19.973	CUUAUAAUUAGGGACGGAGGGAGU	ACAACCUCCGUCCCUAAUUAUAAG	Cleavage	No hit	1
mtr-miR5205b	comp54745_c0_seq1	133	156	1.5	1	24	8.306	CUUAUAAUUAGGGACGGAGGGAGU	AUUCCCUCCGUCCCUAACUAUAAG	Cleavage	No hit	1
mtr-miR5205b	comp5700_c0_seq1	204	227	2.5	1	24	12.364	CUUAUAAUUAGGGACGGAGGGAGU	ACUCCCUCCGAUCCUAUUUAUAAG	Cleavage	No hit	1
mtr-miR5205b	comp59507_c0_seq1	308	331	2.5	1	24	16.372	CUUAUAAUUAGGGACGGAGGGAGU	ACUCCCUCUGUUCCAAAUUGUAAG	Translation	No hit	1
mtr-miR5205b	comp61425_c0_seq1	405	428	1.5	1	24	15.439	CUUAUAAUUAGGGACGGAGGGAGU	ACUACUUUUGUCCCUAAUUAUAAG	Cleavage	No hit	1
mtr-miR5205b	comp61441_c0_seq1	1162	1185	1.5	1	24	9.965	CUUAUAAUUAGGGACGGAGGGAGU	ACUCCCUCUGUCCCAAAUUAUAAG	Translation	Proline-rich protein [Medicago truncatula]	1
mtr-miR5205b	comp65380_c2_seq1	228	251	2	1	24	2.316	CUUAUAAUUAGGGACGGAGGGAGU	ACUCCCUCCGUCCCAUAUUAUAAG	Translation	No hit	1
mtr-miR5205b	comp67200_c0_seq1	1073	1096	2.5	1	24	22.842	CUUAUAAUUAGGGACGGAGGGAGU	ACUCCCUCCGGUCCUAUUUAUAAG	Cleavage	hypothetical protein MTR_6g042030 [Medicago truncatula]	1
mtr-miR5205b	comp67236_c0_seq1	1217	1240	0.5	1	24	11.847	CUUAUAAUUAGGGACGGAGGGAGU	ACUACCUCCGUCCCUAAUUAUAGG	Cleavage	hypothetical protein MTR_4g128860 [Medicago truncatula]	1
mtr-miR5205b	comp69653_c0_seq1	1920	1943	1	1	24	3.03	CUUAUAAUUAGGGACGGAGGGAGU	ACUCCCUCCUUCCCUAAUUAUAAG	Cleavage	Peptide methionine sulfoxide reductase [Medicago truncatula]	1
mtr-miR5205b	comp888748_c0_seq1	149	172	2	1	24	5.958	CUUAUAAUUAGGGACGGAGGGAGU	ACUCCCUCUGCCUCUAAUUAUAAG	Cleavage	No hit	1
mtr-miR5205c	comp1101240_c0_seq1	433	456	2	1	24	8.254	CUUAUAAUUAGGGACGGAGGUAGU	ACUCCCUCCGUUUCAAAUUAUAAG	Translation	No hit	1
mtr-miR5205c	comp1135265_c0_seq1	119	142	2	1	24	14.727	CUUAUAAUUAGGGACGGAGGUAGU	ACUCCCUCCGUCCCUAUUUAUAAA	Cleavage	No hit	1
mtr-miR5205c	comp12454_c0_seq1	244	267	1	1	24	17.166	CUUAUAAUUAGGGACGGAGGUAGU	ACUACCUUUGUCCCUAAUUAUAAG	Cleavage	No hit	1
mtr-miR5205c	comp40418_c0_seq1	71	94	2	1	24	16.92	CUUAUAAUUAGGGACGGAGGUAGU	ACUACCUCCGUCCCUAAAUAUAGG	Cleavage	No hit	1
mtr-miR5205c	comp46959_c0_seq1	24	47	1.5	1	24	4.655	CUUAUAAUUAGGGACGGAGGUAGU	ACUACCUCCGUCCCUAAAUAUAAG	Cleavage	No hit	1
mtr-miR5205c	comp47059_c2_seq1	3353	3376	2.5	1	24	3.448	CUUAUAAUUAGGGACGGAGGUAGU	ACUACCUCCGUCUCAAAUUAUAAU	Translation	PREDICTED: uncharacterized protein LOC100779025 [Glycine max]	1
mtr-miR5205c	comp47657_c0_seq1	504	527	1	1	24	8.608	CUUAUAAUUAGGGACGGAGGUAGU	ACUACCUCCAUCCCUAAUUAUAAG	Cleavage	No hit	1
mtr-miR5205c	comp504456_c0_seq1	103	126	2.5	1	24	7.979	CUUAUAAUUAGGGACGGAGGUAGU	ACUACAUCCGUUCCUUAUUAUAAG	Translation	No hit	1
mtr-miR5205c	comp504625_c0_seq1	354	377	1	1	24	3.561	CUUAUAAUUAGGGACGGAGGUAGU	ACUACAUCCGUCCCUAAUUAUAAG	Cleavage	No hit	1
mtr-miR5205c	comp5072_c0_seq1	296	319	2.5	1	24	10.569	CUUAUAAUUAGGGACGGAGGUAGU	ACUACCUCUUUCCCUUAUUAUAAG	Translation	No hit	1
mtr-miR5205c	comp54011_c0_seq1	2000	2023	2.5	1	24	15.449	CUUAUAAUUAGGGACGGAGGUAGU	ACUACCUCCGGUCCUAUUUAUAAG	Cleavage	hypothetical protein MtrDRAFT_AC149576g23v2 [Medicago truncatula]	1
mtr-miR5205c	comp54691_c0_seq1	241	264	0	1	24	19.973	CUUAUAAUUAGGGACGGAGGUAGU	ACAACCUCCGUCCCUAAUUAUAAG	Cleavage	No hit	1
mtr-miR5205c	comp54745_c0_seq1	133	156	1.5	1	24	8.306	CUUAUAAUUAGGGACGGAGGUAGU	AUUCCCUCCGUCCCUAACUAUAAG	Cleavage	No hit	1
mtr-miR5205c	comp56423_c0_seq1	67	90	2	1	24	10.408	CUUAUAAUUAGGGACGGAGGUAGU	GCUAGCUCUGUCUCUAAUUAUAAG	Cleavage	No hit	1
mtr-miR5205c	comp61425_c0_seq1	405	428	1.5	1	24	15.439	CUUAUAAUUAGGGACGGAGGUAGU	ACUACUUUUGUCCCUAAUUAUAAG	Cleavage	No hit	1
mtr-miR5205c	comp61441_c0_seq1	1162	1185	1.5	1	24	9.965	CUUAUAAUUAGGGACGGAGGUAGU	ACUCCCUCUGUCCCAAAUUAUAAG	Translation	Proline-rich protein [Medicago truncatula]	1
mtr-miR5205c	comp67236_c0_seq1	1217	1240	0.5	1	24	11.847	CUUAUAAUUAGGGACGGAGGUAGU	ACUACCUCCGUCCCUAAUUAUAGG	Cleavage	hypothetical protein MTR_4g128860 [Medicago truncatula]	1
mtr-miR5205c	comp69653_c0_seq1	1920	1943	1	1	24	3.03	CUUAUAAUUAGGGACGGAGGUAGU	ACUCCCUCCUUCCCUAAUUAUAAG	Cleavage	Peptide methionine sulfoxide reductase [Medicago truncatula]	1
mtr-miR5208a	comp1143648_c0_seq1	13	35	2	1	23	3.944	AACAUGGAUGUUGUGAGUUUGUU	AACAAAAUCACAAUAUCUAUGUU	Cleavage	hypothetical protein MTR_7g078750 [Medicago truncatula]	1
mtr-miR5208a	comp1797591_c0_seq1	67	89	2	1	23	10.836	AACAUGGAUGUUGUGAGUUUGUU	AACAAAUUCAUAGCAUUCAUGUU	Cleavage	No hit	1
mtr-miR5208a	comp65462_c1_seq1	1305	1327	1	1	23	15.76	AACAUGGAUGUUGUGAGUUUGUU	AACAGGCUCACAACAUCCAUGUU	Cleavage	predicted protein [Hordeum vulgare subsp. vulgare]	1
mtr-miR5208a	comp68615_c0_seq1	107	129	2.5	1	23	4.939	AACAUGGAUGUUGUGAGUUUGUU	AACAAACUCACAACAUCUGUAUU	Cleavage	hypothetical protein MTR_7g058960 [Medicago truncatula]	1
mtr-miR5208a	comp69306_c0_seq1	285	307	3	1	23	16.232	AACAUGGAUGUUGUGAGUUUGUU	AACAAACUCACAGCACCCAAGUU	Cleavage	Flavonol sulfotransferase-like protein [Medicago truncatula]	1
mtr-miR5228	comp25785_c0_seq1	32	52	3	1	21	15.494	UCUGGUGUACAACUUGAUGGA	UCCAUCAAGUUGUACUUCAGC	Cleavage	PREDICTED: TMV resistance protein N-like [Glycine max]	1
mtr-miR5228	comp60684_c0_seq1	958	978	3	1	21	13.205	UCUGGUGUACAACUUGAUGGA	UCUAUCAAUUUGUACACCACA	Cleavage	PREDICTED: serine/threonine-protein phosphatase 7-like [Glycine max]	1
mtr-miR5228	comp65145_c0_seq1	984	1004	3	1	21	12.908	UCUGGUGUACAACUUGAUGGA	UCCAGCAAGUUCUACACCAGU	Translation	PREDICTED: apoptosis-inducing factor homolog A-like [Glycine max]	1
mtr-miR5228	comp693863_c0_seq1	229	248	2.5	1	20	19.713	UCUGGUGUACAACUUGAUGG	UCGUCAGGUUGUACAUUAGA	Cleavage	PREDICTED: coatomer subunit beta-1-like [Glycine max]	1
mtr-miR5231	comp1863770_c0_seq1	160	180	1	1	21	14.358	UUAUGCAAGUAGAUAAGCUCA	UUAGCUUAUCUACUUGCAUAA	Cleavage	No hit	1
mtr-miR5231	comp2229588_c0_seq1	211	231	2	1	21	18.79	UUAUGCAAGUAGAUAAGCUCA	UAAGUUUAUCUACUUGCAUAG	Cleavage	No hit	1
mtr-miR5231	comp22937_c0_seq1	954	974	2	1	21	14.556	UUAUGCAAGUAGAUAAGCUCA	UGAGUUUAUCUACUUACAUAA	Cleavage	No hit	2
mtr-miR5231	comp22937_c0_seq1	2014	2034	2	1	21	14.556	UUAUGCAAGUAGAUAAGCUCA	UGAGUUUAUCUACUUACAUAA	Cleavage	No hit	2
mtr-miR5231	comp270459_c0_seq1	31	51	1.5	1	21	12.185	UUAUGCAAGUAGAUAAGCUCA	UGAGCUUAUCUACUAGCAUAA	Cleavage	No hit	1
mtr-miR5231	comp41819_c0_seq1	235	255	2.5	1	21	14.168	UUAUGCAAGUAGAUAAGCUCA	UGAGGUUAUCUACUAGCAUAA	Cleavage	No hit	1
mtr-miR5231	comp4622_c0_seq1	4	24	2	1	21	14.447	UUAUGCAAGUAGAUAAGCUCA	UGAGCUUAUUUACUGGCAUAA	Cleavage	No hit	1
mtr-miR5231	comp50821_c0_seq1	113	133	2.5	1	21	17.091	UUAUGCAAGUAGAUAAGCUCA	UGAGCUUAUCUACUGGCAUAC	Cleavage	No hit	1
mtr-miR5231	comp536474_c0_seq1	324	344	2.5	1	21	16.449	UUAUGCAAGUAGAUAAGCUCA	UGAGCUUAUUUAUUAGCAUAA	Cleavage	No hit	1
mtr-miR5231	comp65669_c0_seq1	14	34	2.5	1	21	11.949	UUAUGCAAGUAGAUAAGCUCA	UGAGCUUAUCUUCUAGCAUAA	Translation	unknown [Medicago truncatula]	1
mtr-miR5231	comp70864_c0_seq1	3626	3646	2.5	1	21	19.893	UUAUGCAAGUAGAUAAGCUCA	UGAGCUUAUAUACUGGCAUAA	Cleavage	PREDICTED: uncharacterized protein LOC100805706 [Glycine max]	1
mtr-miR5231	comp71168_c0_seq1	2335	2355	2.5	1	21	19.918	UUAUGCAAGUAGAUAAGCUCA	UGAGCUUAUCUAUUGGCAUGA	Cleavage	No hit	1
mtr-miR5231	comp71827_c3_seq1	138	158	1.5	1	21	15.726	UUAUGCAAGUAGAUAAGCUCA	UGAGCUUAUCUACUGGCAUAA	Cleavage	unknown [Medicago truncatula]	1
mtr-miR5231	comp7209_c0_seq1	119	139	2	1	21	15.865	UUAUGCAAGUAGAUAAGCUCA	UGAGCUUAUCUACUAGCAUGA	Cleavage	No hit	1
mtr-miR5231	comp72284_c0_seq1	122	142	2.5	1	21	18.934	UUAUGCAAGUAGAUAAGCUCA	UGAGCUUAUGUACUGGCAUAA	Cleavage	Serine/threonine protein kinase [Medicago truncatula]	1
mtr-miR5231	comp732044_c0_seq1	3	23	2	1	21	10.042	UUAUGCAAGUAGAUAAGCUCA	UGAGUUUAUCUACUGGCAUAA	Cleavage	No hit	1
mtr-miR5231	comp795491_c0_seq1	27	47	2.5	1	21	9.632	UUAUGCAAGUAGAUAAGCUCA	UUAGUUUAUCUACUUGCAUAU	Cleavage	No hit	1
mtr-miR5231	comp9785_c0_seq1	553	573	2.5	1	21	21.011	UUAUGCAAGUAGAUAAGCUCA	UGAGCUUAUCCACUGGCAUAA	Translation	No hit	1
mtr-miR5234	comp1237373_c0_seq1	293	313	1.5	1	21	13.566	UUUUGUUGUGGAUGGCAGAAG	CUUCAGCCAUCCACAACAAGA	Cleavage	NB-LRR type disease resistance protein Rps1-k-2 [Medicago truncatula]	1
mtr-miR5234	comp1412988_c0_seq1	200	220	3	1	21	15.953	UUUUGUUGUGGAUGGCAGAAG	CUUCUGCCAUUGACAACAACA	Translation	No hit	1
mtr-miR5234	comp65263_c0_seq1	2563	2583	1	1	21	12.64	UUUUGUUGUGGAUGGCAGAAG	CUUCUGCCAUCCACAAUAAGA	Cleavage	NBS-LRR disease resistance-like protein [Medicago truncatula]	1
mtr-miR5234	comp70763_c0_seq1	1634	1654	3	1	21	9.283	UUUUGUUGUGGAUGGCAGAAG	CUUCUGCUAUCCAUAACCGAA	Cleavage	Nbs-lrr resistance protein [Medicago truncatula]	1
mtr-miR5234	comp72132_c0_seq1	2938	2958	2.5	1	21	10.121	UUUUGUUGUGGAUGGCAGAAG	CUUCUGCCAUCCAUAGCAUAA	Cleavage	Resistance protein [Medicago truncatula]	1
mtr-miR5234	comp72243_c0_seq1	436	456	0	1	21	7.641	UUUUGUUGUGGAUGGCAGAAG	CUUCUGCCAUCCACAACAAAA	Cleavage	NBS-LRR type disease resistance protein [Medicago truncatula]	1
mtr-miR5235a	comp3077_c0_seq1	21	41	0	1	21	15.501	AUAAGGUCAAUGAUUGGCGUG	CACGCCAAUCAUUGACCUUAU	Cleavage	NBS-LRR resistance-like protein 4G [Medicago truncatula]	1
mtr-miR5235a	comp51825_c0_seq1	837	857	2.5	1	21	12.067	AUAAGGUCAAUGAUUGGCGUG	UACAAUAAUCAUUGACCUUAU	Cleavage	No hit	1
mtr-miR5235a	comp57465_c0_seq1	318	338	2	1	21	7.954	AUAAGGUCAAUGAUUGGCGUG	CACUCCAAUCAUUCACCUUAU	Cleavage	hypothetical protein MTR_1g099420 [Medicago truncatula]	1
mtr-miR5235a	comp60538_c0_seq1	1851	1871	2	1	21	16.722	AUAAGGUCAAUGAUUGGCGUG	CACGACAAUCAUUGAUUUUAU	Cleavage	Violaxanthin de-epoxidase [Medicago truncatula]	1
mtr-miR5235a	comp6424_c0_seq1	282	302	3	1	21	11.398	AUAAGGUCAAUGAUUGGCGUG	CACAUUAAUCAUUGGUCUUAU	Cleavage	hypothetical protein MTR_1g104840 [Medicago truncatula]	1
mtr-miR5235a	comp902485_c0_seq1	394	414	2.5	1	21	11.171	AUAAGGUCAAUGAUUGGCGUG	UAGGCCAAUCAUUGACAUUAU	Cleavage	White-brown-complex ABC transporter family [Medicago truncatula]	1
mtr-miR5237	comp1344653_c0_seq1	47	67	3	1	21	9.203	UUCAAAAGAUUUAGUUGGGAU	AUUUCAACUCAAUAUUUUGAA	Cleavage	No hit	1
mtr-miR5237	comp1727791_c0_seq1	1	21	3	1	21	14.291	UUCAAAAGAUUUAGUUGGGAU	AUAUCAGUUGAAUCUUUUGAA	Cleavage	No hit	1
mtr-miR5237	comp47487_c0_seq1	162	181	2.5	1	20	18.506	UUCAAAAGAUUUAGUUGGGA	ACCCAAGUAGAUCUUUUGAA	Cleavage	Methyltransferase [Medicago truncatula]	1
mtr-miR5237	comp60898_c0_seq1	915	935	2.5	1	21	12.456	UUCAAAAGAUUUAGUUGGGAU	AUUGCAACUAAAUUUUUUGGA	Cleavage	No hit	1
mtr-miR5237	comp61154_c0_seq1	92	112	0	1	21	10.819	UUCAAAAGAUUUAGUUGGGAU	AUCCCAACUAAAUCUUUUGAA	Cleavage	Tir-nbs-lrr resistance protein [Medicago truncatula]	1
mtr-miR5237	comp66710_c0_seq1	139	159	3	1	21	7.381	UUCAAAAGAUUUAGUUGGGAU	AUCCCCACUAAAUCCUUUGAG	Cleavage	hypothetical protein MTR_3g048770 [Medicago truncatula]	1
mtr-miR5237	comp70453_c0_seq1	1201	1221	2	1	21	17.646	UUCAAAAGAUUUAGUUGGGAU	AUCCCCGCUAAAUCUUUUGGA	Cleavage	Tir-nbs-lrr resistance protein [Medicago truncatula]	1
mtr-miR5239	comp26078_c0_seq1	233	253	2.5	1	21	13.196	UGGGAGAAAAGAUAGAAUGUG	CAUAUUCUCUCGUUUCUCCCA	Translation	F-box/FBD/LRR-repeat protein [Medicago truncatula]	1
mtr-miR5239	comp32930_c0_seq1	669	689	2	1	21	6.318	UGGGAGAAAAGAUAGAAUGUG	UAUGUUCUUUCUUUUCUCCCA	Cleavage	No hit	1
mtr-miR5239	comp36_c0_seq1	314	334	0.5	1	21	3.621	UGGGAGAAAAGAUAGAAUGUG	CACAUUCUAUCUUUUCUUCCA	Cleavage	hypothetical protein VITISV_006533 [Vitis vinifera]	1
mtr-miR5239	comp396469_c0_seq1	2105	2125	2.5	1	21	10.204	UGGGAGAAAAGAUAGAAUGUG	CACAUUUCAUCUUUUCUUUCA	Cleavage	RNA-directed DNA polymerase (Reverse transcriptase) [Medicago truncatula]	1
mtr-miR5239	comp50794_c0_seq1	374	394	2.5	1	21	10.377	UGGGAGAAAAGAUAGAAUGUG	CACAUUUUUACUUUUCUCCCA	Cleavage	hypothetical protein MTR_3g095670 [Medicago truncatula]	1
mtr-miR5239	comp51146_c0_seq1	89	109	1.5	1	21	9.821	UGGGAGAAAAGAUAGAAUGUG	CACGUUCUAUAUUUUCUCCCA	Translation	hypothetical protein MTR_037s0011 [Medicago truncatula]	1
mtr-miR5239	comp59792_c0_seq1	171	191	3	1	21	10.536	UGGGAGAAAAGAUAGAAUGUG	CAAAUUCUAAUUUUUCUUCCA	Cleavage	PREDICTED: uncharacterized protein LOC100789006 [Glycine max]	1
mtr-miR5239	comp60740_c0_seq1	128	148	1	1	21	11.59	UGGGAGAAAAGAUAGAAUGUG	UACAUUCUCUCUUUUCUCCCA	Cleavage	F-box/FBD/LRR-repeat protein [Medicago truncatula]	1
mtr-miR5239	comp63767_c1_seq1	8	28	2	1	21	7.289	UGGGAGAAAAGAUAGAAUGUG	CACAUUCUCUCUUUUCUCCCU	Cleavage	F-box/LRR-repeat protein [Medicago truncatula]	1
mtr-miR5239	comp680067_c0_seq1	192	212	2	1	21	16.647	UGGGAGAAAAGAUAGAAUGUG	CAUAUUCUCUCUUUUCUCCCG	Cleavage	hypothetical protein MTR_3g106950 [Medicago truncatula]	1
mtr-miR5239	comp688912_c0_seq1	295	315	1	1	21	4.288	UGGGAGAAAAGAUAGAAUGUG	CACAUUCUCUCUUUUCUCCCA	Cleavage	F-box/LRR-repeat protein [Medicago truncatula]	1
mtr-miR5241a	comp61050_c0_seq1	225	244	3	1	20	15.522	UGACUGAAUGGAAGAGUGCA	AGGAUUCUUUCAUUCAGUCA	Cleavage	Elongation factor 1-alpha [Medicago truncatula]	1
mtr-miR5241a	comp61789_c0_seq1	2938	2958	3	1	21	16.563	UGACUGAAUGGAAGAGUGCAU	AUGCUCUCUUCUAUUCUGUCA	Cleavage	Solute carrier family 35 member C2 [Medicago truncatula]	1
mtr-miR5244	comp1317550_c0_seq1	175	195	3	1	21	11.282	UAUCUCAUGAAGAUUGUUGGU	AUUAAUGAUCUUCUUGAGAUA	Cleavage	No hit	1
mtr-miR5244	comp483506_c0_seq1	153	173	2.5	1	21	20.499	UAUCUCAUGAAGAUUGUUGGU	GUCAAGGAUCUUCAUGAGGUA	Cleavage	PREDICTED: uncharacterized protein LOC100806958 [Glycine max]	1
mtr-miR5244	comp71223_c0_seq1	26	46	3	1	21	9.35	UAUCUCAUGAAGAUUGUUGGU	AUAAACUAUUUUCAUGAGAUA	Cleavage	P1 protein [Alfalfa mosaic virus]	1
mtr-miR5244	comp72243_c0_seq1	778	798	1.5	1	21	11.583	UAUCUCAUGAAGAUUGUUGGU	ACCAACAAUCUUCAUCAGAUA	Cleavage	NBS-LRR type disease resistance protein [Medicago truncatula]	1
mtr-miR5244	comp794887_c0_seq1	400	420	2.5	1	21	11.269	UAUCUCAUGAAGAUUGUUGGU	ACCAAUCAACUUCAUGAGAUA	Cleavage	No hit	1
mtr-miR5248	comp1770888_c0_seq1	241	260	3	1	20	4.374	UUUUUAGUUGGCAUGCAUUC	AGAUGUAUGUCAAUUAAAAA	Cleavage	No hit	1
mtr-miR5248	comp33881_c0_seq1	225	245	1	1	21	12.61	UUUUUAGUUGGCAUGCAUUCA	UGAAUGAAUGCCAACUAAAAA	Cleavage	putative resistance gene analogue protein [Lens culinaris]	1
mtr-miR5248	comp359761_c0_seq1	190	210	1	1	21	16.826	UUUUUAGUUGGCAUGCAUUCA	UGAAGGCAUGCCAACUAAAAA	Cleavage	putative resistance gene analogue protein [Lens culinaris]	1
mtr-miR5248	comp44604_c0_seq1	68	88	2	1	21	11.85	UUUUUAGUUGGCAUGCAUUCA	UGAAUGCGUGCCAACUAAAUA	Cleavage	No hit	1
mtr-miR5248	comp45747_c0_seq1	216	236	2	1	21	19.284	UUUUUAGUUGGCAUGCAUUCA	UGAAUGCAUGUUACCUAAAAA	Cleavage	Serine decarboxylase [Medicago truncatula]	1
mtr-miR5248	comp4999_c0_seq1	109	129	2.5	1	21	17.667	UUUUUAGUUGGCAUGCAUUCA	UGAAUGUAUGUGAGCUAAAAA	Translation	No hit	1
mtr-miR5248	comp57483_c1_seq1	85	105	2.5	1	21	14.009	UUUUUAGUUGGCAUGCAUUCA	UGAAUGCACCCCAAUUAAAAA	Cleavage	Nbs-lrr resistance protein [Medicago truncatula]	1
mtr-miR5248	comp57569_c0_seq1	64	84	2.5	1	21	13.099	UUUUUAGUUGGCAUGCAUUCA	UGAAUGCAUGCCAAUUAGGAC	Cleavage	No hit	1
mtr-miR5248	comp593402_c0_seq1	156	175	3	1	20	12.545	UUUUUAGUUGGCAUGCAUUC	UAAUGCAUGGCAAUUAAAAG	Translation	PREDICTED: checkpoint serine/threonine-protein kinase BUB1-like [Glycine max]	1
mtr-miR5248	comp65136_c0_seq1	205	225	3	1	21	22.1	UUUUUAGUUGGCAUGCAUUCA	UAAAAGCAUGCCAACUGAAGA	Cleavage	NBS-containing resistance-like protein [Medicago truncatula]	1
mtr-miR5248	comp67097_c2_seq1	1026	1046	3	1	21	16.236	UUUUUAGUUGGCAUGCAUUCA	UGAUAGCAUGCCAAUUGAAAA	Cleavage	PREDICTED: uncharacterized protein LOC100811149 [Glycine max]	1
mtr-miR5248	comp70506_c1_seq1	252	272	0.5	1	21	19.51	UUUUUAGUUGGCAUGCAUUCA	UGAAUGCAUGCCAACUGAAAA	Cleavage	NBS-LRR resistance protein [Medicago truncatula]	1
mtr-miR5249	comp62981_c1_seq1	60	80	3	1	21	11.428	ACUUAGGGGGCAGUUUUGUAG	CUACAAAACCGCCCCUUAUGU	Cleavage	No hit	1
mtr-miR5249	comp65862_c0_seq1	217	237	1	1	21	14.445	ACUUAGGGGGCAGUUUUGUAG	CUACAAAACUGUCCCUUAAGU	Cleavage	No hit	1
mtr-miR5249	comp67279_c0_seq1	545	565	2.5	1	21	15.109	ACUUAGGGGGCAGUUUUGUAG	UUGCAGAACUGCCUUUUAAGU	Cleavage	RMD5-like protein [Medicago truncatula]	1
mtr-miR5255	comp1105492_c0_seq1	214	234	2	1	21	14.459	UGACUUGAUAGAGGACAUGGG	UUCAUGUCCUUUGUCAAGUUA	Cleavage	No hit	1
mtr-miR5255	comp258288_c0_seq1	831	851	2.5	1	21	13.641	UGACUUGAUAGAGGACAUGGG	UCCAUGUCUUCUAUCGAGUUU	Cleavage	U-box domain-containing protein [Medicago truncatula]	1
mtr-miR5255	comp30826_c0_seq1	53	73	2.5	1	21	9.061	UGACUUGAUAGAGGACAUGGG	CCCAUGUCUUUUAUCAAAUCA	Cleavage	Disease resistance-like protein GS3-4 [Medicago truncatula]	1
mtr-miR5255	comp31105_c0_seq1	65	85	2	1	21	12.663	UGACUUGAUAGAGGACAUGGG	CCCAUGUCUUGUAUUAAGUCA	Translation	Resistance protein [Medicago truncatula]	1
mtr-miR5255	comp56782_c0_seq1	308	328	2.5	1	21	14.948	UGACUUGAUAGAGGACAUGGG	UCCAUGUUUUCUAUUAAGUCU	Cleavage	hypothetical protein MTR_4g061300 [Medicago truncatula]	1
mtr-miR5255	comp65838_c0_seq1	1001	1021	2	1	21	22.758	UGACUUGAUAGAGGACAUGGG	CCUAUGUUCUCUAUCAGGUCG	Cleavage	4-alpha-glucanotransferase [Medicago truncatula]	1
mtr-miR5255	comp72293_c0_seq1	2983	3003	0	1	21	13.074	UGACUUGAUAGAGGACAUGGG	CCCAUGUCCUCUAUCAAGUCA	Cleavage	Disease resistance protein [Medicago truncatula]	1
mtr-miR5256	comp1074265_c0_seq1	185	205	2.5	1	21	17.456	UAAUGGAUUAUGUAAGAUUAA	UUGAUCUUCCGUAAUCCGUUA	Cleavage	No hit	1
mtr-miR5256	comp1411087_c0_seq1	222	242	3	1	21	9.455	UAAUGGAUUAUGUAAGAUUAA	UUGAUUUUAUAUAAUUCAUUU	Cleavage	No hit	1
mtr-miR5256	comp45259_c0_seq1	542	562	2.5	1	21	7.333	UAAUGGAUUAUGUAAGAUUAA	UUAUCUUUACAUAAUCCAUUA	Cleavage	PREDICTED: pentatricopeptide repeat-containing protein At1g12300, mitochondrial-like [Glycine max]	1
mtr-miR5256	comp4891_c0_seq1	73	93	3	1	21	10.863	UAAUGGAUUAUGUAAGAUUAA	UAAAUCUUACAUUAUUUAUUA	Translation	No hit	1
mtr-miR5256	comp52051_c0_seq1	102	122	3	1	21	9.99	UAAUGGAUUAUGUAAGAUUAA	UUCAUUUUACAUAAUCCACUA	Cleavage	Pentatricopeptide repeat-containing protein [Medicago truncatula]	1
mtr-miR5256	comp63956_c0_seq1	1404	1424	2	1	21	12.341	UAAUGGAUUAUGUAAGAUUAA	UUAUUCUUACAGAAUCCAUUA	Translation	Pentatricopeptide repeat-containing protein [Medicago truncatula]	1
mtr-miR5256	comp67884_c0_seq1	1086	1106	3	1	21	15.516	UAAUGGAUUAUGUAAGAUUAA	UUAUUAUUACAUGAUUCAUUA	Cleavage	DNA-directed RNA polymerase II subunit RPB4 [Medicago truncatula]	1
mtr-miR5256	comp68755_c0_seq1	661	681	2.5	1	21	13.973	UAAUGGAUUAUGUAAGAUUAA	UUCAUGUUACAUAAUCCGUUA	Cleavage	F-box/LRR-repeat protein [Medicago truncatula]	1
mtr-miR5256	comp68839_c0_seq1	227	247	3	1	21	13.799	UAAUGGAUUAUGUAAGAUUAA	UUAUACUUACAUAAUCCAUUU	Cleavage	Pentatricopeptide repeat-containing protein [Medicago truncatula]	1
mtr-miR5256	comp72044_c0_seq1	376	396	2	1	21	9.279	UAAUGGAUUAUGUAAGAUUAA	UUAAUCUUCUAUAAUCUAUUA	Cleavage	No hit	1
mtr-miR5261	comp25579_c0_seq1	335	355	3	1	21	16.901	UCAUUGUAGAUGGCUUUGGCU	AGCCAGAGUUAUCUACAAUCA	Cleavage	TIR-NBS-LRR type disease resistance protein [Medicago truncatula]	1
mtr-miR5261	comp554749_c0_seq1	847	867	2.5	1	21	20.778	UCAUUGUAGAUGGCUUUGGCU	GGACAGAGCCAUUUGCAAUGA	Cleavage	RNA-directed DNA polymerase (Reverse "transcriptase) " Ribonuclease "H " Endonuclease/exonuclease/phosphatase [Medicago truncatula]	1
mtr-miR5261	comp58436_c0_seq1	784	804	1.5	1	21	11.111	UCAUUGUAGAUGGCUUUGGCU	AGCCAAAGCCAUCUACAAUCA	Cleavage	Cellulose synthase, partial [Medicago truncatula]	1
mtr-miR5261	comp61297_c0_seq1	831	851	0	1	21	19.488	UCAUUGUAGAUGGCUUUGGCU	AGCCAAAGCCAUCUACAAUGA	Cleavage	TMV resistance protein N [Medicago truncatula]	1
mtr-miR5261	comp64686_c0_seq1	1525	1545	3	1	21	22.955	UCAUUGUAGAUGGCUUUGGCU	AGGUGAAGUCAUCUGCAAUGA	Cleavage	SAC domain protein [Medicago truncatula]	1
mtr-miR5261	comp68351_c0_seq1	935	955	2	1	21	12.917	UCAUUGUAGAUGGCUUUGGCU	AGUUAAAGCCAUCUACAAUGC	Cleavage	PREDICTED: uncharacterized protein LOC100801664 [Glycine max]	1
mtr-miR5261	comp71903_c0_seq1	526	546	3	1	21	23.514	UCAUUGUAGAUGGCUUUGGCU	AGCUAGAGUCAUCUAUGAUGG	Cleavage	Cysteine-rich receptor-like protein kinase [Medicago truncatula]	1
mtr-miR5261	comp72072_c0_seq1	264	284	2	1	21	20.932	UCAUUGUAGAUGGCUUUGGCU	GGCCAAAGCUAUCUACAAUCA	Cleavage	TMV resistance protein N [Medicago truncatula]	1
mtr-miR5269b	comp1145994_c1_seq1	21	44	0.5	1	24	23.309	AAAGUGGUGGGACAUACAUUGAUU	AAUCGAUGUAUGUCCCACCACUUU	Cleavage	No hit	1
mtr-miR5269b	comp308749_c0_seq1	7	30	0.5	1	24	13.806	AAAGUGGUGGGACAUACAUUGAUU	AAUCAAUGUAUGUCCCACUACUUU	Cleavage	No hit	1
mtr-miR5269b	comp55150_c0_seq1	226	249	2.5	1	24	17.807	AAAGUGGUGGGACAUACAUUGAUU	AAUUCAUGUAGGUCUCACCACUUU	Cleavage	No hit	1
mtr-miR5272a	comp16134_c0_seq1	33	56	1.5	1	24	13.13	GAAUUGAUUUAUGUUUGGAUACAC	GUAUACCCAAGCAUAAAUCAAUUC	Cleavage	No hit	1
mtr-miR5272a	comp6671_c0_seq1	155	178	2.5	1	24	11.721	GAAUUGAUUUAUGUUUGGAUACAC	GUAUAUUCAAACAUUAAUCAGUUU	Translation	No hit	1
mtr-miR5277	comp535372_c0_seq1	429	452	3	1	24	13.342	AGGUUGUUUCUUGAAGUGCAAGGC	GCCUUGCGCUUCAAGAAACAUCCA	Cleavage	No hit	1
mtr-miR5277	comp67296_c1_seq1	1035	1058	1	1	24	20.98	AGGUUGUUUCUUGAAGUGCAAGGC	GUCGUGCACUUCAAGGAACAAUCU	Cleavage	hypothetical protein VITISV_041073 [Vitis vinifera]	1
mtr-miR5277	comp67819_c0_seq1	1066	1089	3	1	24	14.661	AGGUUGUUUCUUGAAGUGCAAGGC	GUCUUGUACUUUAAGAGUCAACCU	Cleavage	retrotransposon protein, putative, Ty1-copia subclass [Oryza sativa Japonica Group]	1
mtr-miR5281a	comp10670_c0_seq1	338	361	0.5	1	24	8.762	CUCUUGUAAAUAGGAUCGGAGGGA	UUUCUCCGAUCCUAUUUAUAAGAG	Cleavage	No hit	1
mtr-miR5281a	comp2089_c0_seq1	1004	1027	2	1	24	9.2	CUCUUGUAAAUAGGAUCGGAGGGA	UCCCUCCGAUCCUUUUUACAAGAA	Translation	No hit	1
mtr-miR5281a	comp2132_c0_seq1	414	437	2.5	1	24	11.664	CUCUUGUAAAUAGGAUCGGAGGGA	UCCCUCCGGUCUUAUUUAGAAGAG	Cleavage	No hit	1
mtr-miR5281a	comp375561_c0_seq1	286	309	2	1	24	23.124	CUCUUGUAAAUAGGAUCGGAGGGA	UCCCUCCGGUCCUCUUUAUAAGAG	Translation	No hit	1
mtr-miR5281a	comp505554_c0_seq1	51	74	2.5	1	24	5.625	CUCUUGUAAAUAGGAUCGGAGGGA	UCCCUCCGAUCCUUUUUAUAAGAA	Translation	No hit	1
mtr-miR5281a	comp54011_c0_seq1	2002	2025	1	1	24	14.796	CUCUUGUAAAUAGGAUCGGAGGGA	UACCUCCGGUCCUAUUUAUAAGAG	Cleavage	hypothetical protein MtrDRAFT_AC149576g23v2 [Medicago truncatula]	1
mtr-miR5281a	comp56728_c0_seq1	348	371	1.5	1	24	18.15	CUCUUGUAAAUAGGAUCGGAGGGA	UCGCUCUGAUCUUAUUUAUAAGAG	Cleavage	unknown [Medicago truncatula]	1
mtr-miR5281a	comp5700_c0_seq1	206	229	3	1	24	10.331	CUCUUGUAAAUAGGAUCGGAGGGA	UCCCUCCGAUCCUAUUUAUAAGUU	Cleavage	No hit	1
mtr-miR5281a	comp62775_c1_seq1	26	49	2	1	24	19.757	CUCUUGUAAAUAGGAUCGGAGGGA	UCCCUCCGGUCCUAUUUAUAAGAA	Cleavage	PREDICTED: uncharacterized protein LOC100779356 [Glycine max]	1
mtr-miR5281a	comp65945_c2_seq1	20	43	0.5	1	24	6.212	CUCUUGUAAAUAGGAUCGGAGGGA	UCCCUCCGGUCCUAUUUACAAGAG	Cleavage	Somatic embryogenesis receptor kinase [Medicago truncatula]	1
mtr-miR5281a	comp920316_c0_seq1	299	322	1.5	1	24	11.463	CUCUUGUAAAUAGGAUCGGAGGGA	UUCCUUCGGUCCUAUUUAUAAGAG	Cleavage	No hit	1
mtr-miR5281a	comp966639_c0_seq1	200	223	2	1	24	10.535	CUCUUGUAAAUAGGAUCGGAGGGA	UCCUUCCGGUCCUAUUUAUAAGAA	Cleavage	No hit	1
mtr-miR5281b	comp10670_c0_seq1	337	360	1	1	24	8.762	UCUUAUAAAUAGGACCGGAGGGAG	CUUUCUCCGAUCCUAUUUAUAAGA	Cleavage	No hit	1
mtr-miR5281b	comp1493311_c0_seq1	187	210	3	1	24	14.366	UCUUAUAAAUAGGACCGGAGGGAG	CUCCCUCCGGUCUUUUUUAUAUGA	Translation	No hit	1
mtr-miR5281b	comp2132_c0_seq1	413	436	2	1	24	11.686	UCUUAUAAAUAGGACCGGAGGGAG	CUCCCUCCGGUCUUAUUUAGAAGA	Cleavage	No hit	1
mtr-miR5281b	comp375561_c0_seq1	285	308	1	1	24	23.831	UCUUAUAAAUAGGACCGGAGGGAG	CUCCCUCCGGUCCUCUUUAUAAGA	Translation	No hit	1
mtr-miR5281b	comp48569_c0_seq1	701	724	3	1	24	17.556	UCUUAUAAAUAGGACCGGAGGGAG	CUUCUUUCGGUCAUAUUUAUAAGC	Cleavage	No hit	1
mtr-miR5281b	comp505554_c0_seq1	50	73	2	1	24	5.673	UCUUAUAAAUAGGACCGGAGGGAG	CUCCCUCCGAUCCUUUUUAUAAGA	Translation	No hit	1
mtr-miR5281b	comp54011_c0_seq1	2001	2024	0	1	24	15.448	UCUUAUAAAUAGGACCGGAGGGAG	CUACCUCCGGUCCUAUUUAUAAGA	Cleavage	hypothetical protein MtrDRAFT_AC149576g23v2 [Medicago truncatula]	1
mtr-miR5281b	comp5700_c0_seq1	205	228	2	1	24	12.071	UCUUAUAAAUAGGACCGGAGGGAG	CUCCCUCCGAUCCUAUUUAUAAGU	Cleavage	No hit	1
mtr-miR5281b	comp58995_c0_seq1	423	446	2	1	24	9.292	UCUUAUAAAUAGGACCGGAGGGAG	CUCCCUCCGGUCCUUAUUAUAAGA	Translation	uncharacterized protein LOC100527172 [Glycine max]	1
mtr-miR5281b	comp62697_c0_seq1	893	916	1.5	1	24	7.517	UCUUAUAAAUAGGACCGGAGGGAG	CUACCUCCGGUUCUUUUUAUAAGA	Translation	Nuclear transcription factor Y subunit A-7, partial [Medicago truncatula]	1
mtr-miR5281b	comp62775_c1_seq1	25	48	0	1	24	17.904	UCUUAUAAAUAGGACCGGAGGGAG	CUCCCUCCGGUCCUAUUUAUAAGA	Cleavage	PREDICTED: uncharacterized protein LOC100779356 [Glycine max]	1
mtr-miR5281b	comp65945_c2_seq1	19	42	1.5	1	24	6.236	UCUUAUAAAUAGGACCGGAGGGAG	CUCCCUCCGGUCCUAUUUACAAGA	Cleavage	Somatic embryogenesis receptor kinase [Medicago truncatula]	1
mtr-miR5281b	comp67200_c0_seq1	1074	1097	0	1	24	24.994	UCUUAUAAAUAGGACCGGAGGGAG	CUCCCUCCGGUCCUAUUUAUAAGA	Cleavage	hypothetical protein MTR_6g042030 [Medicago truncatula]	1
mtr-miR5281b	comp7098_c0_seq1	694	717	1.5	1	24	12.51	UCUUAUAAAUAGGACCGGAGGGAG	CUCCCCCCGGUCCUGUUUAUAAGA	Cleavage	conserved hypothetical protein [Ricinus communis]	1
mtr-miR5281b	comp920316_c0_seq1	298	321	0.5	1	24	11.437	UCUUAUAAAUAGGACCGGAGGGAG	CUUCCUUCGGUCCUAUUUAUAAGA	Cleavage	No hit	1
mtr-miR5281b	comp966639_c0_seq1	199	222	0.5	1	24	11.835	UCUUAUAAAUAGGACCGGAGGGAG	CUCCUUCCGGUCCUAUUUAUAAGA	Cleavage	No hit	1
mtr-miR5284a	comp2407_c0_seq1	33	56	1	1	24	19.467	GAGGGACCAAAAGUGGAAGAAUCU	AGAUUCUUCCACUUUUAGUCCCUC	Cleavage	No hit	1
mtr-miR5284a	comp70588_c0_seq1	2511	2534	0.5	1	24	7.232	GAGGGACCAAAAGUGGAAGAAUCU	AGAUUCUUCUACUUUUGGUCCCUC	Cleavage	Jasmonate O-methyltransferase [Medicago truncatula]	1
mtr-miR5286a	comp1316703_c0_seq1	36	59	2.5	1	24	16.821	CAGGACAAACUGGAGGCAAGGGAC	GUCUUUUGCCUUCAGUUUGGCCUG	Cleavage	No hit	1
mtr-miR5286a	comp71700_c0_seq1	2704	2727	0	1	24	17.293	CAGGACAAACUGGAGGCAAGGGAC	GUCCCUUGCCUCCAGUUUGUCCUG	Cleavage	Protein transport protein SEC23 [Medicago truncatula]	1
mtr-miR5286b	comp1316703_c0_seq1	32	55	2.5	1	24	16.389	ACAAACUGGAGGCAAGGGACAGGA	UCAUGUCUUUUGCCUUCAGUUUGG	Cleavage	No hit	1
mtr-miR5286b	comp2132_c0_seq1	146	169	2.5	1	24	11.626	ACAAACUGGAGGCAAGGGACAGGA	UCAUGUCUCUUGCCUCUAGUUUAU	Cleavage	No hit	1
mtr-miR5286b	comp71700_c0_seq1	2700	2723	0	1	24	17.078	ACAAACUGGAGGCAAGGGACAGGA	UCCUGUCCCUUGCCUCCAGUUUGU	Cleavage	Protein transport protein SEC23 [Medicago truncatula]	1
mtr-miR5287a	comp2023360_c0_seq1	204	227	2	1	24	12.891	UGCUUAUAUUAGUGACCGGAGGAU	ACCCUCCGAUCACAAAUAUAAGCA	Translation	No hit	1
mtr-miR5287a	comp242187_c0_seq1	238	261	0	1	24	7.886	UGCUUAUAUUAGUGACCGGAGGAU	AUCCUCCGGUCACUAAUAUAAGCA	Cleavage	No hit	1
mtr-miR5287a	comp3576_c0_seq1	253	276	2.5	1	24	8.842	UGCUUAUAUUAGUGACCGGAGGAU	AUCCUCCGGUCACUAUUAUUAGCA	Translation	No hit	1
mtr-miR5287a	comp44181_c0_seq1	595	618	2	1	24	24.233	UGCUUAUAUUAGUGACCGGAGGAU	ACCCUCCGAUCACUAUUAUAAGCA	Translation	No hit	1
mtr-miR5287a	comp47189_c0_seq1	309	332	1.5	1	24	5.186	UGCUUAUAUUAGUGACCGGAGGAU	ACUCUCCGGUCACUAUUAUGAGCA	Translation	No hit	1
mtr-miR5287a	comp47867_c0_seq1	1102	1125	1	1	24	7.999	UGCUUAUAUUAGUGACCGGAGGAU	AUCCUCCGGUCACUAUUAUAAGCA	Translation	PREDICTED: uncharacterized N-acetyltransferase p20-like [Glycine max]	1
mtr-miR5287a	comp53587_c0_seq1	485	508	0	1	24	14.648	UGCUUAUAUUAGUGACCGGAGGAU	ACCCUCCGGUCACUAAUAUAAGCA	Cleavage	hypothetical protein MTR_7g012010 [Medicago truncatula]	1
mtr-miR5287a	comp60847_c0_seq1	766	789	0	1	24	6.781	UGCUUAUAUUAGUGACCGGAGGAU	AACAUCCGGUCACUAAUAUAAGCA	Cleavage	No hit	1
mtr-miR5287a	comp612431_c0_seq1	177	200	2	1	24	8.329	UGCUUAUAUUAGUGACCGGAGGAU	ACCCUCCAGUCACUAUUAUAAGCA	Translation	No hit	1
mtr-miR5287a	comp66494_c1_seq1	1533	1556	1	1	24	9.776	UGCUUAUAUUAGUGACCGGAGGAU	AACCUCCGGUCACAAAUAUAAGCA	Translation	uncharacterized protein LOC100500601 [Glycine max]	2
mtr-miR5287a	comp66494_c1_seq1	4936	4959	1	1	24	6.785	UGCUUAUAUUAGUGACCGGAGGAU	ACCCUCCGGUCACUAUUAUAAGCA	Translation	uncharacterized protein LOC100500601 [Glycine max]	2
mtr-miR5287a	comp69973_c0_seq1	1562	1585	1.5	1	24	9.847	UGCUUAUAUUAGUGACCGGAGGAU	ACCUUCCGGUUACAAAUAUAAGCA	Translation	PREDICTED: uncharacterized protein LOC100819191 [Glycine max]	1
mtr-miR5287b	comp2023360_c0_seq1	204	227	2	1	24	12.891	UGCUUAUAAUAGUGAUCGGAGGGU	ACCCUCCGAUCACAAAUAUAAGCA	Translation	No hit	1
mtr-miR5287b	comp242187_c0_seq1	238	261	1.5	1	24	7.886	UGCUUAUAAUAGUGAUCGGAGGGU	AUCCUCCGGUCACUAAUAUAAGCA	Translation	No hit	1
mtr-miR5287b	comp33627_c0_seq1	807	830	1.5	1	24	11.737	UGCUUAUAAUAGUGAUCGGAGGGU	ACUCUCUUAUCACUAUUAUAAGCA	Cleavage	No hit	1
mtr-miR5287b	comp3576_c0_seq1	253	276	2	1	24	8.842	UGCUUAUAAUAGUGAUCGGAGGGU	AUCCUCCGGUCACUAUUAUUAGCA	Cleavage	No hit	1
mtr-miR5287b	comp44181_c0_seq1	595	618	0	1	24	24.233	UGCUUAUAAUAGUGAUCGGAGGGU	ACCCUCCGAUCACUAUUAUAAGCA	Cleavage	No hit	1
mtr-miR5287b	comp44288_c0_seq1	240	263	2	1	24	14.117	UGCUUAUAAUAGUGAUCGGAGGGU	ACCCUUCGGUCAUUAUUAUAAGUA	Cleavage	No hit	1
mtr-miR5287b	comp47189_c0_seq1	309	332	1	1	24	5.186	UGCUUAUAAUAGUGAUCGGAGGGU	ACUCUCCGGUCACUAUUAUGAGCA	Cleavage	No hit	1
mtr-miR5287b	comp47867_c0_seq1	1102	1125	0.5	1	24	7.999	UGCUUAUAAUAGUGAUCGGAGGGU	AUCCUCCGGUCACUAUUAUAAGCA	Cleavage	PREDICTED: uncharacterized N-acetyltransferase p20-like [Glycine max]	1
mtr-miR5287b	comp485456_c0_seq1	649	671	2	1	23	11.027	UGCUUAUAAUAGUGAUCGGAGGG	CCCCUCGGUCACUAUUAUAAGCA	Cleavage	No hit	1
mtr-miR5287b	comp53587_c0_seq1	485	508	1.5	1	24	14.648	UGCUUAUAAUAGUGAUCGGAGGGU	ACCCUCCGGUCACUAAUAUAAGCA	Translation	hypothetical protein MTR_7g012010 [Medicago truncatula]	1
mtr-miR5287b	comp53655_c0_seq1	260	283	1.5	1	24	12.269	UGCUUAUAAUAGUGAUCGGAGGGU	ACUCUCCGGUCAUUGUUAUAAGCA	Cleavage	hypothetical protein MTR_5g018840 [Medicago truncatula]	1
mtr-miR5287b	comp612431_c0_seq1	177	200	1.5	1	24	8.329	UGCUUAUAAUAGUGAUCGGAGGGU	ACCCUCCAGUCACUAUUAUAAGCA	Cleavage	No hit	1
mtr-miR5287b	comp66494_c1_seq1	4936	4959	0.5	1	24	6.785	UGCUUAUAAUAGUGAUCGGAGGGU	ACCCUCCGGUCACUAUUAUAAGCA	Cleavage	uncharacterized protein LOC100500601 [Glycine max]	1
mtr-miR5287b	comp896822_c0_seq1	110	133	2	1	24	10.488	UGCUUAUAAUAGUGAUCGGAGGGU	GCCCUCCGUUCCCUAUUAUAAGCA	Cleavage	No hit	1
mtr-miR5290	comp13145_c0_seq1	158	181	2	1	24	7.113	AAUUUGGAGAGAGAUAGACACAUA	UAUGUAUCUAUCUCUUUUCAAAUU	Cleavage	No hit	1
mtr-miR5295a	comp54001_c0_seq1	28	51	1	1	24	12.331	UCGGCUCUGGGAAUGAAAAGAGGC	GUCUCUUUUCAUUCGCAGAGCCGA	Translation	hypothetical protein VITISV_019176 [Vitis vinifera]	1
mtr-miR5295a	comp69225_c0_seq1	1855	1878	0	1	24	22.362	UCGGCUCUGGGAAUGAAAAGAGGC	GCCUCUUUUCAUUCCCAGAGCCGA	Cleavage	Protein WAX2 [Medicago truncatula]	1
mtr-miR5297	comp67188_c0_seq1	1121	1144	3	1	24	16.094	AUCGGGAAGUAUCGGAUAAUUAUU	GAUGAUCGUUCGAUACUUCCCGAG	Cleavage	hypothetical protein MTR_4g113740 [Medicago truncatula]	1
mtr-miR5299	comp44386_c0_seq1	535	558	2.5	1	24	9.548	UUCAUUGGUAUUGUAAAGCGACAU	AAGUCAUUUUAUAAUACUAAUGAA	Cleavage	hypothetical protein MTR_1g098490 [Medicago truncatula]	1
mtr-miR5299	comp44913_c0_seq1	145	168	0	1	24	7.419	UUCAUUGGUAUUGUAAAGCGACAU	AUGUCGCUUUACAAUACCAAUGAA	Cleavage	No hit	1
mtr-miR5299	comp54359_c0_seq1	211	234	1	1	24	11.893	UUCAUUGGUAUUGUAAAGCGACAU	AAGUUGCUUUACAAUACCGAUGAA	Cleavage	No hit	1
mtr-miR5299	comp67752_c0_seq1	387	410	1.5	1	24	7.945	UUCAUUGGUAUUGUAAAGCGACAU	AAGUCGUUUUACAAUUCCAAUGAA	Translation	hypothetical protein MTR_1g098490 [Medicago truncatula]	1
mtr-miR5299	comp686501_c0_seq1	43	66	1	1	24	14.589	UUCAUUGGUAUUGUAAAGCGACAU	AUGUCGUUUUACAAUACUAAUGAA	Cleavage	No hit	1
mtr-miR5299	comp787020_c0_seq1	366	389	1	1	24	4.44	UUCAUUGGUAUUGUAAAGCGACAU	AUGCCGUUUUACAAUAUCAAUGAA	Cleavage	No hit	1
mtr-miR530	comp13427_c0_seq1	315	335	3	1	21	17.586	UGCAUUUGCACCUGCACUUUC	GAAAGUGCAGCUGCUGAUGCA	Translation	PREDICTED: 2-oxoisovalerate dehydrogenase subunit alpha, mitochondrial-like [Glycine max]	1
mtr-miR530	comp49199_c0_seq1	1501	1521	3	1	21	21.862	UGCAUUUGCACCUGCACUUUC	GCAGGUGCAAGUGCAAGUGCA	Cleavage	uncharacterized protein LOC100801096 [Glycine max]	1
mtr-miR530	comp62458_c0_seq1	215	235	2.5	1	21	21.56	UGCAUUUGCACCUGCACUUUC	GAAGGUGAAGGAGCAAAUGCA	Translation	Aspartic proteinase nepenthesin-2 [Medicago truncatula]	1
mtr-miR5558-5p	comp1321948_c0_seq1	193	212	3	1	20	15.095	UUUUCCAAUUCUAAGUCUAU	UAAGAUUUAGAAUUGGAGAA	Cleavage	No hit	1
mtr-miR5558-5p	comp38055_c0_seq1	341	361	2	1	21	11.294	UUUUCCAAUUCUAAGUCUAUC	GAUAGAUUUAGAAUCGGAAAA	Cleavage	No hit	1
mtr-miR5558-5p	comp4528_c0_seq1	80	100	0.5	1	21	22.237	UUUUCCAAUUCUAAGUCUAUC	GAUAGAUUUAGAAUUGGAAAA	Cleavage	No hit	1
mtr-miR5558-5p	comp50350_c0_seq1	624	643	2.5	1	20	17.195	UUUUCCAAUUCUAAGUCUAU	GUGUACUUGGAAUUGGAAAA	Cleavage	Cysteine proteinase [Medicago truncatula]	1
mtr-miR5558-5p	comp504063_c0_seq1	1431	1451	3	1	21	14.148	UUUUCCAAUUCUAAGUCUAUC	GAAAGACUUAAAGUUGGAAAG	Translation	Cytochrome P450 [Medicago truncatula]	1
mtr-miR5558-5p	comp52246_c0_seq1	730	750	3	1	21	13.98	UUUUCCAAUUCUAAGUCUAUC	GGUGGAUUUGGAAGUGGAAAA	Cleavage	UDP-glucoronosyl/UDP-glucosyl transferase family protein-like protein [Medicago truncatula]	1
mtr-miR5558-5p	comp52275_c0_seq1	1686	1706	3	1	21	11.689	UUUUCCAAUUCUAAGUCUAUC	GAUAUAAUUAGAAUUGGAAAU	Cleavage	PREDICTED: protein argonaute 4-like [Glycine max]	1
mtr-miR5558-5p	comp59616_c0_seq1	803	823	3	1	21	18.366	UUUUCCAAUUCUAAGUCUAUC	GAUGGAUUUAGUAUUGGGAAG	Translation	DNA-damage-repair/toleration protein DRT111 [Medicago truncatula]	1
mtr-miR5558-5p	comp60030_c0_seq1	847	867	3	1	21	16.142	UUUUCCAAUUCUAAGUCUAUC	GAUGGCCUUAGGAUUGGAAAU	Cleavage	Ubiquitin fusion degradation protein [Medicago truncatula]	1
mtr-miR5558-5p	comp60647_c0_seq1	357	377	2.5	1	21	22.512	UUUUCCAAUUCUAAGUCUAUC	GCUAGGCUUAGGAUUGGAAGA	Cleavage	hypothetical protein MTR_7g084640 [Medicago truncatula]	1
mtr-miR5558-5p	comp63891_c1_seq1	27	47	2.5	1	21	14.42	UUUUCCAAUUCUAAGUCUAUC	GGUAGAGUUUGAAUUGGAAAA	Cleavage	Mitogen-activated protein kinase kinase kinase [Medicago truncatula]	1
mtr-miR5558-5p	comp67847_c0_seq1	984	1004	2.5	1	21	9.806	UUUUCCAAUUCUAAGUCUAUC	GAGAGAAUUGGAAUUGGAAAA	Cleavage	Zinc finger CCCH domain-containing protein [Medicago truncatula]	1
mtr-miR5558-5p	comp68502_c0_seq1	528	548	2	1	21	18.435	UUUUCCAAUUCUAAGUCUAUC	GAUGGAUUUGGAAUUGGAAAG	Cleavage	hypothetical protein MTR_7g086290 [Medicago truncatula]	1
mtr-miR5558-5p	comp894123_c0_seq1	326	346	2.5	1	21	21.493	UUUUCCAAUUCUAAGUCUAUC	GUUGGACUUGGAGUUGGAAAA	Cleavage	MYB transcription factor [Medicago truncatula]	1
mtr-miR5559-5p	comp56101_c0_seq1	86	106	2.5	1	21	14.838	UACUUGGUGAAUUGUUGGAUC	GUUCUGACAAUUCAUCAAGUA	Cleavage	Soluble inorganic pyrophosphatase [Medicago truncatula]	1
mtr-miR5559-5p	comp67753_c1_seq1	1897	1917	1.5	1	21	15.332	UACUUGGUGAAUUGUUGGAUC	GAUCCAAUUAUUCACCAAGUA	Cleavage	Carbonic anhydrase [Medicago truncatula]	1
mtr-miR5743a	comp51316_c0_seq1	236	257	0.5	1	22	18.38	UGAGAACUGUUUUCCGCACCUU	AAGGUGUGGAAAACAGUUCUCA	Cleavage	No hit	1
mtr-miR5743a	comp54032_c1_seq1	1596	1617	3	1	22	18.586	UGAGAACUGUUUUCCGCACCUU	AAGAUGCAGCAAACAGUUCUCA	Cleavage	WRKY transcription factor [Medicago truncatula]	1
mtr-miR5752a	comp5141_c0_seq1	98	118	2.5	1	21	13.396	CAUUGUUUGGUUUAGUACAAA	UUUGUGUAAAACCAAGCAAUG	Cleavage	No hit	1
mtr-miR5752a	comp70904_c0_seq1	139	159	3	1	21	10.561	CAUUGUUUGGUUUAGUACAAA	UUUUCACUAAACCAAACAAUA	Cleavage	Starch synthase II [Medicago truncatula]	1
mtr-miR7696a-3p	comp10784_c0_seq1	394	414	2	1	21	18.687	UUGAAUUAUGAGAACUUGAAG	CUUCAGGCUUUCAUAAUUCAA	Cleavage	PREDICTED: trehalase-like isoform 1 [Acyrthosiphon pisum]	1
mtr-miR7696a-3p	comp1332514_c0_seq1	183	203	1.5	1	21	14.983	UUGAAUUAUGAGAACUUGAAG	CUUCAAGUUCUCAUUAUUCAA	Cleavage	F-box/FBD/LRR-repeat protein [Medicago truncatula]	1
mtr-miR7696a-3p	comp31429_c0_seq1	866	886	3	1	21	7.829	UUGAAUUAUGAGAACUUGAAG	CUUCAAGUUUUUCUAAUUCAU	Translation	No hit	1
mtr-miR7696a-3p	comp335521_c0_seq1	131	151	2	1	21	9.427	UUGAAUUAUGAGAACUUGAAG	CUUCUAAUUCUCAUAAUUCAA	Cleavage	No hit	1
mtr-miR7696a-3p	comp55575_c0_seq1	938	958	2.5	1	21	7.048	UUGAAUUAUGAGAACUUGAAG	CUUCACGAUCUUAUAAUUCAA	Cleavage	PREDICTED: uncharacterized protein LOC100820516 [Glycine max]	1
mtr-miR7696a-3p	comp62736_c0_seq1	256	275	3	1	20	12.331	UUGAAUUAUGAGAACUUGAA	AAUAAGUUUUCAUAAUUCAA	Cleavage	Ultraviolet N-glycosylase/AP lyase [Medicago truncatula]	1
mtr-miR7696a-3p	comp64850_c0_seq1	18	38	1.5	1	21	9.845	UUGAAUUAUGAGAACUUGAAG	CUUCAAGAUCUCAUAAUUCAG	Cleavage	F-box/FBD/LRR-repeat protein [Medicago truncatula]	1
mtr-miR7696a-3p	comp67999_c0_seq1	3185	3205	2.5	1	21	16.811	UUGAAUUAUGAGAACUUGAAG	CUUCAAUUUCUUGUAGUUCAA	Cleavage	Dolichol kinase [Medicago truncatula]	1
mtr-miR7696a-3p	comp68966_c0_seq1	1191	1211	3	1	21	18.929	UUGAAUUAUGAGAACUUGAAG	CUUGAAGUUCUCAUAAUUAAG	Cleavage	F-box/LRR-repeat protein [Medicago truncatula]	1
mtr-miR7696a-3p	comp70434_c0_seq1	143	163	2	1	21	4.463	UUGAAUUAUGAGAACUUGAAG	CUUUAAGUUCUCAUAAUGCAA	Cleavage	annexin [Medicago truncatula]	1
mtr-miR7696a-3p	comp70950_c0_seq1	1326	1346	2	1	21	10.408	UUGAAUUAUGAGAACUUGAAG	CUUCAAGCUCUUAUAAUUCAG	Cleavage	F-box/FBD/LRR-repeat protein [Medicago truncatula]	1
mtr-miR7696a-3p	comp71463_c0_seq1	221	241	2.5	1	21	3.559	UUGAAUUAUGAGAACUUGAAG	UUUCAAUUUCUCAUACUUCAA	Cleavage	Serine/threonine protein kinase-like protein CCR4 [Medicago truncatula]	1
mtr-miR7696a-3p	comp71876_c0_seq1	159	179	2.5	1	21	10.623	UUGAAUUAUGAGAACUUGAAG	CUUAAAGUUCUCAAAGUUCAA	Cleavage	Serine/threonine protein kinase [Medicago truncatula]	1
mtr-miR7696a-3p	comp887966_c0_seq1	120	140	3	1	21	12.281	UUGAAUUAUGAGAACUUGAAG	CUUCUAGUUUUCAUAUUUCAA	Cleavage	No hit	1
mtr-miR7696a-5p	comp594774_c0_seq1	180	200	3	1	21	11.4	UCAAGUUCUCAUAAUUCAAAA	UUUUGAUUUAUGGGAAUUUGU	Cleavage	No hit	1
mtr-miR7696a-5p	comp60434_c0_seq1	1597	1616	2.5	1	20	15.115	UCAAGUUCUCAUAAUUCAAA	UUUUGAUUGUGAGAAUUUGA	Cleavage	Autophagy-related protein [Medicago truncatula]	1
mtr-miR7696a-5p	comp64850_c2_seq1	334	354	2.5	1	21	13.619	UCAAGUUCUCAUAAUUCAAAA	UUCUGAAUUAUGAGAUCUUGA	Cleavage	F-box/FBD/LRR-repeat protein [Medicago truncatula]	1
mtr-miR7696a-5p	comp67030_c0_seq1	35	55	3	1	21	9.89	UCAAGUUCUCAUAAUUCAAAA	UUUCGUAUUGUGAGAAUUUGA	Cleavage	PREDICTED: LOW QUALITY PROTEIN: F-box protein At5g07670-like [Glycine max]	1
mtr-miR7696c-3p	comp10784_c0_seq1	396	416	3	1	21	17.663	UUUUGAAUUAUGAGAACUUGA	UCAGGCUUUCAUAAUUCAAGG	Cleavage	PREDICTED: trehalase-like isoform 1 [Acyrthosiphon pisum]	1
mtr-miR7696c-3p	comp1332514_c0_seq1	185	205	1	1	21	14.992	UUUUGAAUUAUGAGAACUUGA	UCAAGUUCUCAUUAUUCAAAA	Translation	F-box/FBD/LRR-repeat protein [Medicago truncatula]	1
mtr-miR7696c-3p	comp59240_c0_seq1	220	240	2.5	1	21	18.12	UUUUGAAUUAUGAGAACUUGA	UCAAAUUCUCAAAAUUCAAGA	Translation	ATP-dependent RNA helicase DDX1 [Medicago truncatula]	1
mtr-miR7696c-3p	comp62736_c0_seq1	258	277	1.5	1	20	13.282	UUUUGAAUUAUGAGAACUUG	UAAGUUUUCAUAAUUCAAAG	Cleavage	Ultraviolet N-glycosylase/AP lyase [Medicago truncatula]	1
mtr-miR7696c-3p	comp64850_c0_seq1	20	40	1.5	1	21	10.492	UUUUGAAUUAUGAGAACUUGA	UCAAGAUCUCAUAAUUCAGAA	Cleavage	F-box/FBD/LRR-repeat protein [Medicago truncatula]	1
mtr-miR7696c-3p	comp69266_c0_seq1	1083	1102	2.5	1	20	14.283	UUUUGAAUUAUGAGAACUUG	UAAGUUCUCAAGAUUCAAGA	Translation	hypothetical protein MTR_036s0041 [Medicago truncatula]	1
mtr-miR7696c-3p	comp69622_c0_seq1	212	232	2.5	1	21	12.157	UUUUGAAUUAUGAGAACUUGA	UCAGGGUUUUAUAAUUCAAAA	Cleavage	No hit	1
mtr-miR7696c-3p	comp69691_c0_seq1	255	275	2.5	1	21	12.985	UUUUGAAUUAUGAGAACUUGA	UCAAGUCCUCCUAAUUCAAAG	Translation	hypothetical protein MTR_5g037270 [Medicago truncatula]	1
mtr-miR7696c-3p	comp70434_c0_seq1	145	165	2.5	1	21	4.941	UUUUGAAUUAUGAGAACUUGA	UUAAGUUCUCAUAAUGCAAGA	Cleavage	annexin [Medicago truncatula]	1
mtr-miR7696c-3p	comp70502_c0_seq1	216	235	3	1	20	19.087	UUUUGAAUUAUGAGAACUUG	UAAGUUCUCAUAAUCCAAAU	Cleavage	NBS/LRR resistance protein-like protein [Medicago truncatula]	1
mtr-miR7696c-3p	comp70524_c0_seq1	316	336	3	1	21	19.035	UUUUGAAUUAUGAGAACUUGA	UCAAAUUCUGAUAAUUCAAAC	Cleavage	Glycerol-3-phosphate dehydrogenase [Medicago truncatula]	1
mtr-miR7696c-3p	comp70950_c0_seq1	1328	1348	2	1	21	10.434	UUUUGAAUUAUGAGAACUUGA	UCAAGCUCUUAUAAUUCAGAA	Cleavage	F-box/FBD/LRR-repeat protein [Medicago truncatula]	1
mtr-miR7696c-3p	comp71463_c0_seq1	223	243	3	1	21	3.292	UUUUGAAUUAUGAGAACUUGA	UCAAUUUCUCAUACUUCAAAU	Cleavage	Serine/threonine protein kinase-like protein CCR4 [Medicago truncatula]	1
mtr-miR7696c-3p	comp71876_c0_seq1	161	181	3	1	21	11.321	UUUUGAAUUAUGAGAACUUGA	UAAAGUUCUCAAAGUUCAAAG	Translation	Serine/threonine protein kinase [Medicago truncatula]	1
mtr-miR7696c-5p	comp1387288_c0_seq1	128	148	2	1	21	10.067	AAGUUCUCAUAAUUCAAAAAG	UUGUUUCAAUUAUGAGAACUU	Cleavage	PREDICTED: pre-mRNA-splicing factor SYF1-like [Glycine max]	1
mtr-miR7696c-5p	comp14208_c0_seq1	21	41	2.5	1	21	18.918	AAGUUCUCAUAAUUCAAAAAG	CCUUUUGAAUCAUGAGAGCUU	Translation	No hit	1
mtr-miR7696c-5p	comp33298_c0_seq1	815	835	2.5	1	21	9.655	AAGUUCUCAUAAUUCAAAAAG	CUUUUUGUAAUAUGAGAAUUU	Cleavage	Rpp4 candidate [Medicago truncatula]	1
mtr-miR7696c-5p	comp35885_c0_seq1	17	37	2.5	1	21	11.413	AAGUUCUCAUAAUUCAAAAAG	CUUUAUGAGUUAUGGGAGCUU	Cleavage	No hit	1
mtr-miR7696c-5p	comp594774_c0_seq1	179	198	3	1	20	12.12	AAGUUCUCAUAAUUCAAAAA	CUUUUGAUUUAUGGGAAUUU	Cleavage	No hit	1
mtr-miR7696c-5p	comp71814_c0_seq1	2328	2348	2	1	21	12.885	AAGUUCUCAUAAUUCAAAAAG	CUUUAUGAAUUAUGGGAGCUU	Cleavage	hypothetical protein MTR_8g018150 [Medicago truncatula]	1
mtr-miR7696c-5p	comp8612_c0_seq1	13	33	2.5	1	21	10.553	AAGUUCUCAUAAUUCAAAAAG	UUUUUUGAAUGAUGAGAUCUU	Translation	SET domain-containing protein [Medicago truncatula]	1
mtr-miR7696d-5p	comp1387288_c0_seq1	129	148	3	1	20	10.067	AAGUUCUCAUAAUUCAAAAC	UGUUUCAAUUAUGAGAACUU	Cleavage	PREDICTED: pre-mRNA-splicing factor SYF1-like [Glycine max]	1
mtr-miR7696d-5p	comp14208_c0_seq1	21	41	2.5	1	21	18.918	AAGUUCUCAUAAUUCAAAACG	CCUUUUGAAUCAUGAGAGCUU	Translation	No hit	1
mtr-miR7696d-5p	comp38043_c0_seq1	96	116	2	1	21	17.323	AAGUUCUCAUAAUUCAAAACG	UGCUCUGAAUUAUGAGAACUU	Cleavage	F-box family-3 [Medicago truncatula]	1
mtr-miR7696d-5p	comp594774_c0_seq1	179	198	3	1	20	12.12	AAGUUCUCAUAAUUCAAAAC	CUUUUGAUUUAUGGGAAUUU	Cleavage	No hit	1
mtr-miR7696d-5p	comp64850_c2_seq1	332	352	2.5	1	21	13.638	AAGUUCUCAUAAUUCAAAACG	CGUUCUGAAUUAUGAGAUCUU	Cleavage	F-box/FBD/LRR-repeat protein [Medicago truncatula]	1
mtr-miR7696d-5p	comp71726_c0_seq1	690	710	1.5	1	21	20.277	AAGUUCUCAUAAUUCAAAACG	UGCUUUGGAUUAUGAGAACUU	Cleavage	F-box/LRR-repeat protein [Medicago truncatula]	1
mtr-miR7696d-5p	comp71814_c0_seq1	2328	2348	3	1	21	12.885	AAGUUCUCAUAAUUCAAAACG	CUUUAUGAAUUAUGGGAGCUU	Cleavage	hypothetical protein MTR_8g018150 [Medicago truncatula]	1
mtr-miR7696d-5p	comp979825_c0_seq1	344	364	3	1	21	20.517	AAGUUCUCAUAAUUCAAAACG	UGUGUUGAAUUAUGAGAGUUA	Cleavage	No hit	1
mtr-miR7701-3p	comp44103_c0_seq1	2	22	2.5	1	21	10.497	UUAGGUUCAUUCAAUUAAUGA	UCAUUUAUUGAAUUAAUCUAA	Cleavage	No hit	1
mtr-miR7701-3p	comp49417_c0_seq1	51	71	3	1	21	21.923	UUAGGUUCAUUCAAUUAAUGA	UUAUUUAUUGAAUGAUCCUAA	Cleavage	No hit	1
mtr-miR7701-3p	comp53655_c0_seq1	348	368	1	1	21	24.327	UUAGGUUCAUUCAAUUAAUGA	UCAUUAAUUGAAUGAAUCUAG	Cleavage	hypothetical protein MTR_5g018840 [Medicago truncatula]	1
mtr-miR7701-3p	comp55812_c0_seq1	5	25	2.5	1	21	10.029	UUAGGUUCAUUCAAUUAAUGA	UCAUUUAUUGAAUAAAUCUAA	Cleavage	No hit	1
mtr-miR7701-3p	comp57719_c0_seq1	12	32	1.5	1	21	10.139	UUAGGUUCAUUCAAUUAAUGA	UCAUUUAUUGAAUGAACUUAA	Cleavage	hypothetical protein MTR_2g099440 [Medicago truncatula]	1
mtr-miR7701-3p	comp57869_c0_seq1	879	899	0	1	21	20.037	UUAGGUUCAUUCAAUUAAUGA	UCAUUAAUUGAAUGAACCUAA	Cleavage	Lactoylglutathione lyase [Medicago truncatula]	1
mtr-miR7701-3p	comp58293_c0_seq1	74	94	2	1	21	23.211	UUAGGUUCAUUCAAUUAAUGA	UCAUUAAUUGAAUGUAUCUAA	Cleavage	aarF domain-containing protein kinase, putative [Medicago truncatula]	1
mtr-miR7701-3p	comp60047_c1_seq1	788	808	2.5	1	21	10.321	UUAGGUUCAUUCAAUUAAUGA	UCAUUUAUUCAAUGAAUCUAA	Cleavage	No hit	1
mtr-miR7701-3p	comp63399_c0_seq1	1967	1987	3	1	21	12.926	UUAGGUUCAUUCAAUUAAUGA	UUAUUAAUUGGAUGAGCUUAC	Cleavage	Pentatricopeptide repeat-containing protein [Medicago truncatula]	1
mtr-miR7701-3p	comp67046_c1_seq1	1028	1048	1	1	21	13.953	UUAGGUUCAUUCAAUUAAUGA	UCAUUUAUUGAAUGAACCUAA	Cleavage	metal transport protein [Medicago truncatula]	1
mtr-miR7701-5p	comp49525_c0_seq1	34	54	3	1	21	24.106	AUUAAAUGAAUGAAUCUAAAA	UUUUAUAUUCGUUCAAUUAAU	Cleavage	No hit	1
mtr-miR7701-5p	comp53587_c0_seq1	519	539	2.5	1	21	3.692	AUUAAAUGAAUGAAUCUAAAA	UUUUAGAUACAUUCAAUUAAU	Cleavage	hypothetical protein MTR_7g012010 [Medicago truncatula]	1
mtr-miR7701-5p	comp56330_c0_seq1	55	75	0	1	21	11.839	AUUAAAUGAAUGAAUCUAAAA	UUUUAGAUUCAUUCAUUUAAU	Cleavage	Beta-ureidopropionase [Medicago truncatula]	1
mtr-miR7701-5p	comp58459_c0_seq1	921	941	2.5	1	21	15.46	AUUAAAUGAAUGAAUCUAAAA	UUUAAGAUUAAUUCAUUUAGU	Cleavage	177 protein [Medicago truncatula]	1
mtr-miR7701-5p	comp66276_c0_seq1	842	862	2.5	1	21	12.266	AUUAAAUGAAUGAAUCUAAAA	UCUUAGAUUCAUUCAUAUAAU	Cleavage	unknown [Medicago truncatula]	1
mtr-miR7701-5p	comp66464_c0_seq1	321	341	3	1	21	6.299	AUUAAAUGAAUGAAUCUAAAA	UUUUAUAUUUAUUCAUUUCAU	Cleavage	PREDICTED: sphingoid long-chain bases kinase 1-like [Glycine max]	1
mtr-miR7701-5p	comp789180_c0_seq1	254	274	3	1	21	15.647	AUUAAAUGAAUGAAUCUAAAA	UUUUAGGUUCAUUGAUUGAAU	Cleavage	No hit	1
mtr-miR7701-5p	comp941304_c0_seq1	154	174	2	1	21	20.925	AUUAAAUGAAUGAAUCUAAAA	UUUUAGAUUCAUUUAUUAAAU	Cleavage	No hit	1
mtr-miR7701-5p	comp9789_c0_seq1	1	20	1.5	1	20	17.187	AUUAAAUGAAUGAAUCUAAA	UUUAGAUUCAUUCAUUAAAU	Cleavage	No hit	1
