# Supplementary material for: Genome-Wide Identification of Different Dormant Medicago sativa L. MicroRNAs in Response to Fall Dormancy
Source: PLoS One. 2014 Dec 4;9(12):e114612. doi: 10.1371/journal.pone.0114612 (PMC4256440; doi:10.1371/journal.pone.0114612)
Supplement: Table S6 — The statistical enrichment of differential expressions of miRNA target gene candidates in KEGG pathways. (XLS) [file pone.0114612.s011.xls]

## Sheet: DS3vs DM1
Term	Sample number	Background number	P-value	Corrected P-value	UniGenes	KO	Entrez ID	Ensembl ID	Gene name
Porphyrin and chlorophyll metabolism	2	62	0.0116387	1	comp64481_c0_seq1 comp67287_c0_seq1	K08099 K01749	NA	NA	K08099 K01749
Glycerolipid metabolism	2	94	0.0255044	1	comp1418991_c0_seq1 comp72098_c0_seq1	K00679 K13508	NA	NA	K00679 K13508
Flavone and flavonol biosynthesis	1	12	0.0311702	1	comp22340_c0_seq1	K05279	NA	NA	K05279
Other types of O-glycan biosynthesis	1	12	0.0311702	1	comp961951_c0_seq1	K09667	NA	NA	K09667
Bacterial secretion system	1	15	0.0388126	1	comp61156_c0_seq1	K03106	NA	NA	K03106
Meiosis	2	129	0.045458	1	comp51137_c0_seq1 comp593402_c0_seq1	K02214 K02178	NA	NA	K02214 K02178
Pyrimidine metabolism	2	169	0.0731847	1	comp56330_c0_seq1 comp67884_c0_seq1	K01431 K03012	NA	NA	K01431 K03012
Pantothenate and CoA biosynthesis	1	38	0.0954728	1	comp56330_c0_seq1	K01431	NA	NA	K01431
Histidine metabolism	1	38	0.0954728	1	comp45747_c0_seq1	K01590	NA	NA	K01590
Cell cycle	2	210	0.105809	1	comp51137_c0_seq1 comp593402_c0_seq1	K02214 K02178	NA	NA	K02214 K02178
Starch and sucrose metabolism	2	246	0.137067	1	comp70904_c0_seq1 comp65838_c0_seq1	K00703 K00705	NA	NA	K00703 K00705
Basal transcription factors	1	56	0.137518	1	comp57338_c0_seq1	K14649	NA	NA	K14649
RNA polymerase	1	58	0.14207	1	comp67884_c0_seq1	K03012	NA	NA	K03012
Ubiquitin mediated proteolysis	2	254	0.144273	1	comp66938_c2_seq1 comp60390_c0_seq1	K10581 K10592	NA	NA	K10581 K10592
Protein export	1	66	0.160042	1	comp61156_c0_seq1	K03106	NA	NA	K03106
ABC transporters	1	71	0.171087	1	comp18075_c0_seq1	K05658	NA	NA	K05658
Bile secretion	1	76	0.181989	1	comp18075_c0_seq1	K05658	NA	NA	K05658
beta-Alanine metabolism	1	80	0.19061	1	comp56330_c0_seq1	K01431	NA	NA	K01431
Aminoacyl-tRNA biosynthesis	1	89	0.209681	1	comp62318_c1_seq1	K01881	NA	NA	K01881
Metabolic pathways	9	2522	0.213737	1	comp56330_c0_seq1 comp67884_c0_seq1 comp64481_c0_seq1 comp70904_c0_seq1 comp72098_c0_seq1 comp45747_c0_seq1 comp13427_c0_seq1 comp65838_c0_seq1 comp67287_c0_seq1	K01431 K03012 K08099 K00703 K13508 K01590 K00166 K00705 K01749	NA	NA	K01431 K03012 K08099 K00703 K13508 K01590 K00166 K00705 K01749
Biosynthesis of secondary metabolites	5	1227	0.220475	1	comp45747_c0_seq1 comp70904_c0_seq1 comp13427_c0_seq1 comp64481_c0_seq1 comp67287_c0_seq1	K01590 K00703 K00166 K08099 K01749	NA	NA	K01590 K00703 K00166 K08099 K01749
Progesterone-mediated oocyte maturation	1	96	0.224209	1	comp593402_c0_seq1	K02178	NA	NA	K02178
Valine, leucine and isoleucine degradation	1	98	0.228311	1	comp13427_c0_seq1	K00166	NA	NA	K00166
Glycine, serine and threonine metabolism	1	103	0.238475	1	comp57423_c0_seq1	K12235	NA	NA	K12235
Glycerophospholipid metabolism	1	133	0.296755	1	comp72098_c0_seq1	K13508	NA	NA	K13508
Antigen processing and presentation	1	150	0.327815	1	comp62644_c0_seq1	K08064	NA	NA	K08064
Oocyte meiosis	1	169	0.360938	1	comp593402_c0_seq1	K02178	NA	NA	K02178
mRNA surveillance pathway	1	182	0.382673	1	comp1263283_c0_seq1	K14397	NA	NA	K14397
Purine metabolism	1	222	0.445102	1	comp67884_c0_seq1	K03012	NA	NA	K03012
Plant hormone signal transduction	1	242	0.473951	1	comp66409_c0_seq1	K14496	NA	NA	K14496
Plant-pathogen interaction	1	252	0.487818	1	comp1339099_c0_seq1	K05391	NA	NA	K05391
RNA transport	1	310	0.561456	1	comp35230_c0_seq1	K12160	NA	NA	K12160
Protein processing in endoplasmic reticulum	1	387	0.643379	1	comp71700_c0_seq1	K14006	NA	NA	K14006

## Sheet: DS3 vs NS4
Term	Sample number	Background number	P-value	Corrected P-value	UniGenes	KO	Entrez ID	Ensembl ID	Gene name
Cell cycle	3	210	0.00940317	1	comp70342_c0_seq1 comp51137_c0_seq1 comp593402_c0_seq1	K06620 K02214 K02178	NA	NA	K06620 K02214 K02178
Glycerolipid metabolism	2	94	0.0163125	1	comp1418991_c0_seq1 comp72098_c0_seq1	K00679 K13508	NA	NA	K00679 K13508
Other types of O-glycan biosynthesis	1	12	0.0246517	1	comp961951_c0_seq1	K09667	NA	NA	K09667
Meiosis	2	129	0.0294412	1	comp51137_c0_seq1 comp593402_c0_seq1	K02214 K02178	NA	NA	K02214 K02178
Bacterial secretion system	1	15	0.0307214	1	comp61156_c0_seq1	K03106	NA	NA	K03106
Pantothenate and CoA biosynthesis	1	38	0.0760473	1	comp56330_c0_seq1	K01431	NA	NA	K01431
Histidine metabolism	1	38	0.0760473	1	comp45747_c0_seq1	K01590	NA	NA	K01590
Plant hormone signal transduction	2	242	0.0899234	1	comp53554_c0_seq1 comp66409_c0_seq1	K14485 K14496	NA	NA	K14485 K14496
Ubiquitin mediated proteolysis	2	254	0.0975781	1	comp66938_c2_seq1 comp60390_c0_seq1	K10581 K10592	NA	NA	K10581 K10592
Porphyrin and chlorophyll metabolism	1	62	0.121138	1	comp64481_c0_seq1	K08099	NA	NA	K08099
Protein export	1	66	0.128441	1	comp61156_c0_seq1	K03106	NA	NA	K03106
Nitrogen metabolism	1	68	0.132071	1	comp67753_c1_seq1	K01673	NA	NA	K01673
ABC transporters	1	71	0.137487	1	comp18075_c0_seq1	K05658	NA	NA	K05658
Fanconi anemia pathway	1	74	0.142871	1	comp64700_c0_seq1	K15363	NA	NA	K15363
Bile secretion	1	76	0.146442	1	comp18075_c0_seq1	K05658	NA	NA	K05658
beta-Alanine metabolism	1	80	0.15354	1	comp56330_c0_seq1	K01431	NA	NA	K01431
Aminoacyl-tRNA biosynthesis	1	89	0.169301	1	comp62318_c1_seq1	K01881	NA	NA	K01881
Progesterone-mediated oocyte maturation	1	96	0.181361	1	comp593402_c0_seq1	K02178	NA	NA	K02178
Glycerophospholipid metabolism	1	133	0.242325	1	comp72098_c0_seq1	K13508	NA	NA	K13508
Oocyte meiosis	1	169	0.297379	1	comp593402_c0_seq1	K02178	NA	NA	K02178
Pyrimidine metabolism	1	169	0.297379	1	comp56330_c0_seq1	K01431	NA	NA	K01431
RNA degradation	1	171	0.30032	1	comp69999_c0_seq1	K12617	NA	NA	K12617
mRNA surveillance pathway	1	182	0.316284	1	comp1263283_c0_seq1	K14397	NA	NA	K14397
Starch and sucrose metabolism	1	246	0.402354	1	comp70904_c0_seq1	K00703	NA	NA	K00703
Biosynthesis of secondary metabolites	3	1227	0.473256	1	comp45747_c0_seq1 comp70904_c0_seq1 comp64481_c0_seq1	K01590 K00703 K08099	NA	NA	K01590 K00703 K08099
RNA transport	1	310	0.47782	1	comp35230_c0_seq1	K12160	NA	NA	K12160
Oxidative phosphorylation	1	325	0.494114	1	comp56101_c0_seq1	K01507	NA	NA	K01507
Protein processing in endoplasmic reticulum	1	387	0.556359	1	comp71700_c0_seq1	K14006	NA	NA	K14006
Metabolic pathways	5	2522	0.614813	1	comp56330_c0_seq1 comp45747_c0_seq1 comp70904_c0_seq1 comp64481_c0_seq1 comp72098_c0_seq1	K01431 K01590 K00703 K08099 K13508	NA	NA	K01431 K01590 K00703 K08099 K13508

## Sheet: DS3 vs NM2
Term	Sample number	Background number	P-value	Corrected P-value	UniGenes	KO	Entrez ID	Ensembl ID	Gene name
Bacterial secretion system	1	15	0.0468407	1	comp61156_c0_seq1	K03106	NA	NA	K03106
Ubiquitin mediated proteolysis	2	254	0.063946	1	comp66938_c2_seq1 comp60390_c0_seq1	K10581 K10592	NA	NA	K10581 K10592
Pyrimidine metabolism	2	169	0.101529	1	comp56330_c0_seq1 comp67884_c0_seq1	K01431 K03012	NA	NA	K01431 K03012
Carotenoid biosynthesis	1	36	0.10881	1	comp60538_c0_seq1	K09839	NA	NA	K09839
Sulfur metabolism	1	36	0.10881	1	comp59301_c0_seq1	K00860	NA	NA	K00860
Pantothenate and CoA biosynthesis	1	38	0.1145	1	comp56330_c0_seq1	K01431	NA	NA	K01431
Histidine metabolism	1	38	0.1145	1	comp45747_c0_seq1	K01590	NA	NA	K01590
Cell cycle	2	210	0.144756	1	comp51137_c0_seq1 comp593402_c0_seq1	K02214 K02178	NA	NA	K02214 K02178
Mismatch repair	1	49	0.145166	1	comp59653_c0_seq1	K07466	NA	NA	K07466
Purine metabolism	2	222	0.158055	1	comp67884_c0_seq1 comp59301_c0_seq1	K03012 K00860	NA	NA	K03012 K00860
N-Glycan biosynthesis	1	56	0.164134	1	comp67999_c0_seq1	K00902	NA	NA	K00902
RNA polymerase	1	58	0.169477	1	comp67884_c0_seq1	K03012	NA	NA	K03012
Base excision repair	1	61	0.177428	1	comp62736_c0_seq1	K10773	NA	NA	K10773
Porphyrin and chlorophyll metabolism	1	62	0.180062	1	comp67287_c0_seq1	K01749	NA	NA	K01749
Drug metabolism	1	62	0.180062	1	comp61986_c0_seq1	K00799	NA	NA	K00799
Plant hormone signal transduction	2	242	0.180697	1	comp50239_c0_seq1 comp66409_c0_seq1	K13463 K14496	NA	NA	K13463 K14496
Starch and sucrose metabolism	2	246	0.185286	1	comp10784_c0_seq1 comp70904_c0_seq1	K01194 K00703	NA	NA	K01194 K00703
Metabolism of xenobiotics by cytochrome P450	1	64	0.185305	1	comp61986_c0_seq1	K00799	NA	NA	K00799
Protein export	1	66	0.190514	1	comp61156_c0_seq1	K03106	NA	NA	K03106
Plant-pathogen interaction	2	252	0.192201	1	comp50239_c0_seq1 comp1339099_c0_seq1	K13463 K05391	NA	NA	K13463 K05391
Nitrogen metabolism	1	68	0.195691	1	comp67753_c1_seq1	K01673	NA	NA	K01673
ABC transporters	1	71	0.203395	1	comp18075_c0_seq1	K05658	NA	NA	K05658
Fanconi anemia pathway	1	74	0.211027	1	comp59653_c0_seq1	K07466	NA	NA	K07466
Bile secretion	1	76	0.216075	1	comp18075_c0_seq1	K05658	NA	NA	K05658
DNA replication	1	76	0.216075	1	comp59653_c0_seq1	K07466	NA	NA	K07466
Homologous recombination	1	79	0.223587	1	comp59653_c0_seq1	K07466	NA	NA	K07466
beta-Alanine metabolism	1	80	0.226075	1	comp56330_c0_seq1	K01431	NA	NA	K01431
Nucleotide excision repair	1	92	0.255329	1	comp59653_c0_seq1	K07466	NA	NA	K07466
Progesterone-mediated oocyte maturation	1	96	0.264836	1	comp593402_c0_seq1	K02178	NA	NA	K02178
Metabolic pathways	10	2522	0.280807	1	comp56330_c0_seq1 comp67884_c0_seq1 comp70904_c0_seq1 comp10784_c0_seq1 comp59301_c0_seq1 comp67999_c0_seq1 comp60538_c0_seq1 comp68494_c0_seq1 comp45747_c0_seq1 comp67287_c0_seq1	K01431 K03012 K00703 K01194 K00860 K00902 K09839 K00818 K01590 K01749	NA	NA	K01431 K03012 K00703 K01194 K00860 K00902 K09839 K00818 K01590 K01749
Arginine and proline metabolism	1	127	0.334577	1	comp68494_c0_seq1	K00818	NA	NA	K00818
Glutathione metabolism	1	128	0.336715	1	comp61986_c0_seq1	K00799	NA	NA	K00799
Biosynthesis of secondary metabolites	5	1227	0.354218	1	comp68494_c0_seq1 comp45747_c0_seq1 comp60538_c0_seq1 comp70904_c0_seq1 comp67287_c0_seq1	K00818 K01590 K09839 K00703 K01749	NA	NA	K00818 K01590 K09839 K00703 K01749
MAPK signaling pathway	1	138	0.357724	1	comp1068587_c0_seq1	K04429	NA	NA	K04429
Antigen processing and presentation	1	150	0.382073	1	comp62644_c0_seq1	K08064	NA	NA	K08064
Ribosome biogenesis in eukaryotes	1	158	0.397798	1	comp71814_c0_seq1	K06943	NA	NA	K06943
Oocyte meiosis	1	169	0.418778	1	comp593402_c0_seq1	K02178	NA	NA	K02178
RNA degradation	1	171	0.422515	1	comp69999_c0_seq1	K12617	NA	NA	K12617
Ubiquitin mediated proteolysis	1	254	0.558385	1	comp66938_c2_seq1	K10581	NA	NA	K10581
RNA transport	1	310	0.631733	1	comp35230_c0_seq1	K12160	NA	NA	K12160
Oxidative phosphorylation	1	325	0.649252	1	comp56101_c0_seq1	K01507	NA	NA	K01507
Spliceosome	1	372	0.699002	1	comp1387288_c0_seq1	K12867	NA	NA	K12867
Microbial metabolism in diverse environments	1	586	0.85071	1	comp59301_c0_seq1	K00860	NA	NA	K00860
