# Supplementary material for: Genome-Wide Identification of Different Dormant Medicago sativa L. MicroRNAs in Response to Fall Dormancy
Source: PLoS One. 2014 Dec 4;9(12):e114612. doi: 10.1371/journal.pone.0114612 (PMC4256440; doi:10.1371/journal.pone.0114612)
Supplement: Table S7 — Comparison between DS3 and DM1 of the normalized expressions of differential miRNAs. (XLS) [file pone.0114612.s012.xls]

## Sheet: DEmirna1v3
GeneNames	value1	value2	log2.Fold_change.	q.value.Storey.et.al..2003.
mtr-miR5287b	69.3445	0	7.11571	3.02e-18
mtr-miR156i-3p	55.4756	0	6.79378	2.33e-15
mtr-miR172a	55.4756	0	6.79378	2.33e-15
mtr-miR2593e	41.6067	0	6.37874	2.32e-12
mtr-miR2676a	41.6067	0	6.37874	2.32e-12
mtr-miR5267l	41.6067	0	6.37874	2.32e-12
mtr-miR1507-3p	13.8689	0	4.79378	7.93e-06
mtr-miR2591	13.8689	0	4.79378	7.93e-06
mtr-miR2627	13.8689	0	4.79378	7.93e-06
mtr-miR2634	13.8689	0	4.79378	7.93e-06
mtr-miR393b-3p	13.8689	0	4.79378	7.93e-06
mtr-miR5205a	13.8689	0	4.79378	7.93e-06
mtr-miR5231	13.8689	0	4.79378	7.93e-06
mtr-miR5281a	13.8689	0	4.79378	7.93e-06
mtr-miR5285a	13.8689	0	4.79378	7.93e-06
mtr-miR5286b	13.8689	0	4.79378	7.93e-06
mtr-miR169h	305.116	33.0067	3.20853	3.18e-57
mtr-miR1510a-3p	1414.63	297.06	2.25159	4.13e-177
mtr-miR2586a	124.82	33.0067	1.91902	3.35e-15
mtr-miR399b	55.4756	16.5033	1.74909	1.55e-07
mtr-miR5269b	55.4756	16.5033	1.74909	1.55e-07
mtr-miR5287a	318.984	99.0201	1.68769	1.02e-29
mtr-miR399l	97.0822	33.0067	1.55645	5.81e-10
mtr-miR2199	859.871	313.564	1.45536	1.21e-61
mtr-miR398a-3p	263.509	99.0201	1.41206	6.58e-20
mtr-miR156d-3p	41.6067	16.5033	1.33406	4.01e-05
mtr-miR5286a	41.6067	16.5033	1.33406	4.01e-05
mtr-miR5290	83.2133	33.0067	1.33406	1.35e-07
mtr-miR2629a	762.789	330.067	1.20853	3.22e-42
mtr-miR2629h	69.3445	33.0067	1.07102	1.31e-05
mtr-miR5214-3p	1483.97	2970.6	-1.00129	2.67e-108
mtr-miR5256	97.0822	214.543	-1.14399	3.97e-12
mtr-miR2643a	693.445	1551.31	-1.16164	3.29e-73
mtr-miR1509b	13.8689	33.0067	-1.25091	0.000296909
mtr-miR5208d	27.7378	66.0134	-1.25091	5.4e-06
mtr-miR5237	13.8689	33.0067	-1.25091	0.000296909
mtr-miR5272a	13.8689	33.0067	-1.25091	0.000296909
mtr-miR530	152.558	511.604	-1.74567	4.66e-46
mtr-miR5261	13.8689	49.51	-1.83587	4.18e-07
mtr-miR5299	13.8689	49.51	-1.83587	4.18e-07
mtr-miR397-5p	27.7378	181.537	-2.71034	1.83e-29
mtr-miR156e	27.7378	214.543	-2.95135	3.04e-37
mtr-miR408-5p	13.8689	231.047	-4.05826	8.28e-51
mtr-miR408-3p	69.3445	1699.84	-4.61548	0
mtr-miR1509a-3p	0	16.5033	-5.04469	2.09e-06
mtr-miR156g-3p	0	16.5033	-5.04469	2.09e-06
mtr-miR164a	0	16.5033	-5.04469	2.09e-06
mtr-miR164d	0	16.5033	-5.04469	2.09e-06
mtr-miR2593a	0	16.5033	-5.04469	2.09e-06
mtr-miR2603	0	16.5033	-5.04469	2.09e-06
mtr-miR2655b	0	16.5033	-5.04469	2.09e-06
mtr-miR2674	0	16.5033	-5.04469	2.09e-06
mtr-miR5266	0	16.5033	-5.04469	2.09e-06
mtr-miR5279	0	16.5033	-5.04469	2.09e-06
mtr-miR5752a	0	16.5033	-5.04469	2.09e-06
mtr-miR2111l	0	33.0067	-6.04469	2.61e-10
mtr-miR5205b	0	33.0067	-6.04469	2.61e-10
mtr-miR5228	0	33.0067	-6.04469	2.61e-10
mtr-miR5255	0	33.0067	-6.04469	2.61e-10
mtr-miR398b	180.296	15051.1	-6.38336	0
mtr-miR5213-5p	0	66.0134	-7.04469	2.09e-17
mtr-miR5248	0	82.5167	-7.36661	1.06e-20
