# Supplementary material for: Genome-Wide Identification of Different Dormant Medicago sativa L. MicroRNAs in Response to Fall Dormancy
Source: PLoS One. 2014 Dec 4;9(12):e114612. doi: 10.1371/journal.pone.0114612 (PMC4256440; doi:10.1371/journal.pone.0114612)
Supplement: Table S8 — Comparison between DS3 and NM2 of the normalized expressions of differential miRNAs. (XLS) [file pone.0114612.s013.xls]

## Sheet: DEmirna2v3
GeneNames	value1	value2	log2.Fold_change.	q.value.Storey.et.al..2003.
mtr-miR172a	255.884	0	8.99934	3.99485e-61
mtr-miR5287b	73.1096	0	7.19199	6.75453e-23
mtr-miR5281a	60.9247	0	6.92896	8.12523e-20
mtr-miR2676a	48.7398	0	6.60703	1.35359e-16
mtr-miR5285a	36.5548	0	6.19199	3.18899e-13
mtr-miR2088-5p	36.5548	0	6.19199	3.18899e-13
mtr-miR5267l	24.3699	0	5.60703	1.27369e-09
mtr-miR2664a	24.3699	0	5.60703	1.27369e-09
mtr-miR2614	24.3699	0	5.60703	1.27369e-09
mtr-miR1507-3p	24.3699	0	5.60703	1.27369e-09
mtr-miR5744	12.1849	0	4.60703	1.08231e-05
mtr-miR5297	12.1849	0	4.60703	1.08231e-05
mtr-miR5286b	12.1849	0	4.60703	1.08231e-05
mtr-miR5235a	12.1849	0	4.60703	1.08231e-05
mtr-miR482-5p	12.1849	0	4.60703	1.08231e-05
mtr-miR393b-3p	12.1849	0	4.60703	1.08231e-05
mtr-miR2645	12.1849	0	4.60703	1.08231e-05
mtr-miR2634	12.1849	0	4.60703	1.08231e-05
mtr-miR2593e	12.1849	0	4.60703	1.08231e-05
mtr-miR169h	255.884	43.5906	2.5534	3.01933e-67
mtr-miR2629h	194.959	43.5906	2.16108	1.82935e-46
mtr-miR5261	207.144	65.3859	1.66358	5.8519e-41
mtr-miR172b	17412.3	6233.46	1.482	0
mtr-miR1510a-3p	889.5	392.315	1.18098	8.89959e-131
mtr-miR5286a	48.7398	21.7953	1.16108	9.40389e-09
mtr-miR172d-5p	48.7398	21.7953	1.16108	9.40389e-09
mtr-miR7696c-3p	79713.9	172553	-1.11414	0
mtr-miR7696a-3p	79713.9	172553	-1.11414	0
mtr-miR5239	56038.5	121596	-1.1176	0
mtr-miR7696a-5p	79202.1	172401	-1.12216	0
mtr-miR166c	3521.45	8282.22	-1.23385	1.087e-51
mtr-miR166b	3521.45	8282.22	-1.23385	1.087e-51
mtr-miR530	280.254	675.654	-1.26955	1.86537e-06
mtr-miR396b-3p	5215.15	15692.6	-1.5893	3.26627e-293
mtr-miR396b-5p	8785.34	29053.1	-1.72552	0
mtr-miR5214-3p	1145.38	3923.15	-1.77618	9.71799e-107
mtr-miR5255	12.1849	43.5906	-1.83892	0.00646263
mtr-miR5205b	12.1849	43.5906	-1.83892	0.00646263
mtr-miR2111l	12.1849	43.5906	-1.83892	0.00646263
mtr-miR156a	12.1849	43.5906	-1.83892	0.00646263
mtr-miR393a	73.1096	283.339	-1.9544	8.60886e-12
mtr-miR7696d-5p	9589.55	40430.3	-2.0759	0
mtr-miR7696c-5p	9516.44	40430.3	-2.08694	0
mtr-miR2643a	316.808	2048.76	-2.69307	4.58835e-155
mtr-miR156g-5p	158.404	1089.77	-2.78233	1.45736e-88
mtr-miR5256	36.5548	283.339	-2.9544	6.17886e-27
mtr-miR5559-5p	207.144	1678.24	-3.01824	2.5922e-156
mtr-miR398a-3p	12.1849	130.772	-3.42388	1.81663e-16
mtr-miR5743a	12.1849	152.567	-3.64627	1.78795e-20
mtr-miR398a-5p	24.3699	523.087	-4.42388	2.10656e-81
mtr-miR5752a	0	21.7953	-5.44595	1.31422e-05
mtr-miR5279	0	21.7953	-5.44595	1.31422e-05
mtr-miR5269b	0	21.7953	-5.44595	1.31422e-05
mtr-miR399b	0	21.7953	-5.44595	1.31422e-05
mtr-miR2674	0	21.7953	-5.44595	1.31422e-05
mtr-miR2655b	0	21.7953	-5.44595	1.31422e-05
mtr-miR2601	0	21.7953	-5.44595	1.31422e-05
mtr-miR2593a	0	21.7953	-5.44595	1.31422e-05
mtr-miR164d	0	21.7953	-5.44595	1.31422e-05
mtr-miR164a	0	21.7953	-5.44595	1.31422e-05
mtr-miR156g-3p	0	21.7953	-5.44595	1.31422e-05
mtr-miR5272a	0	43.5906	-6.44595	8.89747e-10
mtr-miR5228	0	43.5906	-6.44595	8.89747e-10
mtr-miR408-3p	24.3699	2244.92	-6.52542	0
mtr-miR5299	0	65.3859	-7.03091	9.39309e-14
mtr-miR2592bl-5p	0	65.3859	-7.03091	9.39309e-14
mtr-miR5213-5p	0	87.1812	-7.44595	1.59165e-17
mtr-miR397-5p	0	239.748	-8.90538	9.84706e-41
mtr-miR398b	36.5548	19877.3	-9.08685	0
mtr-miR156e	0	283.339	-9.14639	1.15968e-46
mtr-miR408-5p	0	305.134	-9.2533	1.50136e-49
