# Supplementary material for: Genome-Wide Identification of Different Dormant Medicago sativa L. MicroRNAs in Response to Fall Dormancy
Source: PLoS One. 2014 Dec 4;9(12):e114612. doi: 10.1371/journal.pone.0114612 (PMC4256440; doi:10.1371/journal.pone.0114612)
Supplement: Table S10 — New differential miRNA responses to fall dormancy in different types of dormant alfalfa. (XLS) [file pone.0114612.s015.xls]

## Sheet: Sheet1
DS3vs DM1				DS3 vs NM2			DS3 vs NS4
GeneNames	log2.Fold_change.			GeneNames	log2.Fold_change.		GeneNames	log2.Fold_change.
novel_17	-11.2856			novel_17	-10.6294		novel_17	-10.9792
novel_49	-6.37874			novel_49	-7.77695		novel_75	-7.51979
novel_75	-6.37874			novel_100	-6.19199		novel_51	-5.19786
novel_80	-5.79378			novel_51	-5.60703		novel_80	-5.19786
novel_100	-4.79378			novel_75	-5.60703		novel_18	-2.74433
novel_44	-2.55645			novel_76	-2.33101		novel_96	-1.88398
novel_16	-2.43359			novel_16	-2.16108		novel_52	-1.79088
novel_76	-1.74909			novel_8	-1.46029		novel_76	-1.79088
novel_82	-1.74909			novel_46	-1.33101		novel_7	-1.43527
novel_90	-1.74909			novel_39	-1.27656		novel_81	-1.23566
novel_2	-1.42551			novel_83	-1.16108		novel_68	-1.11033
novel_46	-1.33406			novel_37	-1.00908		novel_47	1.37905
novel_8	-1.19204			novel_2	1.07912		novel_88	1.37905
novel_18	-1.18967			novel_10	1.22481		novel_90	1.37905
novel_48	-1.07102			novel_45	1.25396		novel_2	1.55785
novel_1	1.15629			novel_85	1.83892		novel_102	1.57926
novel_85	1.25091			novel_77	2.27949		novel_85	1.79409
novel_88	1.25091			novel_19	2.35082		novel_3	2.42251
novel_96	1.57283			novel_3	2.65056		novel_43	2.79409
novel_45	1.66594			novel_102	2.78703		novel_45	2.79409
novel_3	1.83373			novel_33	3.91692		novel_1	3.74989
novel_55	1.83587			novel_1	4.26038		novel_40	4.99195
novel_78	1.83587			novel_95	5.44595		novel_82	4.99195
novel_19	2.51769			novel_42	9.03091		novel_46	5.99195
novel_47	2.83587						novel_42	8.57691
novel_33	3.17691						novel_77	9.23988
novel_42	3.83587
novel_43	8.04469
